# Supplementary material for: The ncRNA-mediated regulatory networks of defensins and lysozymes in Riptortus pedestris: involvement in response to gut bacterial disturbances
Source: Front Microbiol. 2024 May 17;15:1386345. doi: 10.3389/fmicb.2024.1386345 (PMC11140134; doi:10.3389/fmicb.2024.1386345)
Supplement: SUPPLEMENTARY TABLE S1 — The statistical information and mapping ratios of data quality from twelve lncRNA-Seq libraries. [file Table_1.XLSX]

## Sheet: Sheet1
Sample	TotalRawReads	TotalCleanReads	TotalCleanBase	GCofFq1	GCofFq2	Q20ofFq1	Q20ofFq2	Q30ofFq1	Q30ofFq2	CleanReadsRatio	TotalMappingRatio	UniquelyMappingRatio
A1	132432902	126029942	12602994200	0.4133	0.4096	0.9791	0.9724	0.9456	0.9298	0.95165	0.8568	0.8023
A2	134931636	127197892	12719789200	0.4123	0.4097	0.9776	0.965	0.9436	0.9188	0.94268	0.8389	0.7896
A3	137430370	127049236	12704923600	0.4185	0.4145	0.9761	0.9668	0.9406	0.9241	0.92446	0.8403	0.7845
B1	113410668	107699914	10769991400	0.4639	0.4579	0.9828	0.9666	0.9523	0.9163	0.94965	0.7776	0.7218
B2	134931636	126612512	12661251200	0.4317	0.4272	0.9779	0.964	0.9444	0.9174	0.93835	0.8225	0.7699
B3	127293202	119976864	11997686400	0.4325	0.4293	0.9787	0.9681	0.9462	0.9252	0.94252	0.8133	0.7572
C1	134931636	127143004	12714300400	0.4245	0.4211	0.9761	0.9619	0.9399	0.9133	0.94228	0.8474	0.7898
C2	134931636	127066888	12706688800	0.4186	0.4145	0.9775	0.9659	0.9437	0.9216	0.94171	0.8311	0.7793
C3	134931636	126876552	12687655200	0.4317	0.4282	0.9793	0.97	0.947	0.9273	0.9403	0.8217	0.7646
F1	137430370	127684156	12768415600	0.4264	0.4219	0.9801	0.9755	0.9491	0.9385	0.92908	0.7945	0.7447
F2	134931636	127749618	12774961800	0.4135	0.41	0.9784	0.9669	0.9454	0.9229	0.94677	0.858	0.8073
F3	134931636	127274486	12727448600	0.4132	0.4096	0.9779	0.9654	0.9441	0.9184	0.94325	0.8469	0.7981
