# Supplementary material for: The ncRNA-mediated regulatory networks of defensins and lysozymes in Riptortus pedestris: involvement in response to gut bacterial disturbances
Source: Front Microbiol. 2024 May 17;15:1386345. doi: 10.3389/fmicb.2024.1386345 (PMC11140134; doi:10.3389/fmicb.2024.1386345)
Supplement: SUPPLEMENTARY TABLE S2 — The basic information and data quality of circRNA-Seq data from twelve libraries. [file Table_2.XLSX]

## Sheet: Sheet1
Sample	Total Raw Reads(M)	Total Clean Reads(M)	Total Clean Bases(Gb)	Clean Reads Q20(%)	Clean Reads Q30(%)	Clean Reads Ratio(%)
A1	132.43	126.03	12.6	97.57	93.77	95.17
A2	134.93	127.2	12.72	97.13	93.12	94.27
A3	137.43	127.05	12.7	97.15	93.23	92.45
B1	113.41	107.7	10.77	97.47	93.43	94.96
B2	134.93	126.61	12.66	97.09	93.09	93.83
B3	127.29	119.98	12	97.34	93.57	94.25
C1	134.93	127.14	12.71	96.9	92.66	94.23
C2	134.93	127.07	12.71	97.17	93.27	94.17
C3	134.93	126.88	12.69	97.47	93.72	94.03
F1	137.43	127.68	12.77	97.78	94.38	92.91
F2	134.93	127.75	12.77	97.27	93.42	94.68
F3	134.93	127.27	12.73	97.17	93.12	94.33
