# Supplementary material for: The ncRNA-mediated regulatory networks of defensins and lysozymes in Riptortus pedestris: involvement in response to gut bacterial disturbances
Source: Front Microbiol. 2024 May 17;15:1386345. doi: 10.3389/fmicb.2024.1386345 (PMC11140134; doi:10.3389/fmicb.2024.1386345)
Supplement: SUPPLEMENTARY TABLE S3 — The prediction of internal ribosome entry site of circRNAs from WTS and annotation. [file Table_3.XLSX]

## Sheet: Sheet1
circID	IRES_start	IRES_end	Score
novel_circ_008563	251	424	0.899134
novel_circ_009670	251	424	0.78349
novel_circ_002008	151	324	0.698783
novel_circ_000110	9301	9474	0.994053
novel_circ_004289	201	374	0.70941
novel_circ_007623	37851	38024	0.999956
novel_circ_001938	451	624	0.830309
novel_circ_004193	76	249	0.83845
novel_circ_005929	4801	4974	0.9932
novel_circ_007934	851	1024	0.996991
novel_circ_005059	139	312	0.742143
novel_circ_010251	2451	2624	0.99304
novel_circ_005424	32	205	0.772174
novel_circ_001770	301	474	0.74654
novel_circ_008593	1	174	0.856912
novel_circ_008978	1251	1424	0.994736
novel_circ_008002	51	224	0.846147
novel_circ_008624	351	524	0.876871
novel_circ_003698	51	224	0.609862
novel_circ_002331	207	380	0.838252
novel_circ_007122	166	339	0.611833
novel_circ_004948	1	174	0.720116
novel_circ_001670	101	274	0.911165
novel_circ_006042	151	324	0.913607
novel_circ_006182	401	574	0.655474
novel_circ_001405	201	374	0.601576
novel_circ_006625	451	624	0.619477
novel_circ_005107	14001	14174	0.993817
novel_circ_006012	8601	8774	0.994027
novel_circ_009279	8901	9074	0.993354
novel_circ_007997	401	574	0.840598
novel_circ_002868	1	174	0.796453
novel_circ_002525	101	274	0.915955
novel_circ_003553	301	474	0.936066
novel_circ_000215	1	174	0.92514
novel_circ_005371	51	224	0.657419
novel_circ_001207	301	474	0.544063
novel_circ_008764	391	564	0.859856
novel_circ_004591	34551	34724	0.991809
novel_circ_004290	201	374	0.768165
novel_circ_009275	496	669	0.588664
novel_circ_004676	1801	1974	0.942815
novel_circ_002352	18801	18974	0.989617
novel_circ_000605	1	174	0.62745
novel_circ_004041	1013	1186	0.975973
novel_circ_008452	104	277	0.500405
novel_circ_003941	322	495	0.624729
novel_circ_005857	51	224	0.915361
novel_circ_008956	251	424	0.995077
novel_circ_005942	351	524	0.937984
novel_circ_000368	1051	1224	0.966076
novel_circ_001826	201	374	0.8829
novel_circ_005729	151	324	0.744164
novel_circ_003528	251	424	0.948846
novel_circ_000022	251	424	0.926693
novel_circ_008333	8351	8524	0.996743
novel_circ_004018	1751	1924	0.974322
novel_circ_002628	54351	54524	0.998273
novel_circ_003057	201	374	0.864766
novel_circ_003703	201	374	0.888822
novel_circ_009298	101	274	0.855439
novel_circ_009822	151	324	0.997408
novel_circ_004146	1051	1224	0.970102
novel_circ_008084	2251	2424	0.994897
novel_circ_004904	1	174	0.717214
novel_circ_010354	4801	4974	1
novel_circ_001457	51	224	0.731921
novel_circ_006362	101	274	0.77859
novel_circ_007707	201	374	0.798473
novel_circ_000453	2951	3124	0.984149
novel_circ_008076	2001	2174	0.9936
novel_circ_006945	9051	9224	0.995123
novel_circ_009690	51	224	0.907257
novel_circ_007849	25501	25674	0.999997
novel_circ_010240	951	1124	0.999999
novel_circ_003199	451	624	0.851208
novel_circ_009282	2101	2274	0.977382
novel_circ_004823	151	324	0.879905
novel_circ_002875	901	1074	0.978926
novel_circ_001419	101	274	0.928429
novel_circ_001347	101	274	0.884851
novel_circ_004046	6051	6224	0.997113
novel_circ_001050	701	874	0.954435
novel_circ_008135	401	574	0.954201
novel_circ_007569	2201	2374	0.995992
novel_circ_009988	51	224	0.651707
novel_circ_009760	16001	16174	0.997895
novel_circ_005410	351	524	0.583135
novel_circ_003537	301	474	0.882997
novel_circ_006448	34451	34624	0.999998
novel_circ_006773	201	374	0.718718
novel_circ_003719	1751	1924	0.98623
novel_circ_005616	346	519	0.929327
novel_circ_007771	4351	4524	0.999998
novel_circ_001477	3451	3624	0.997453
novel_circ_007882	2801	2974	0.982744
novel_circ_007491	8101	8274	0.996602
novel_circ_009562	751	924	0.95928
novel_circ_010465	101	274	0.528112
novel_circ_005743	151	324	0.814323
novel_circ_000064	1251	1424	0.848195
novel_circ_002944	151	324	0.820303
novel_circ_001872	151	324	0.882466
novel_circ_010119	201	374	0.773593
novel_circ_003415	601	774	0.991964
novel_circ_000359	2101	2274	0.971484
novel_circ_000868	1151	1324	0.928675
novel_circ_007438	101	274	0.9536
novel_circ_010504	2751	2924	0.999968
novel_circ_005689	101	274	0.789339
novel_circ_009098	2051	2224	0.991401
novel_circ_002105	9651	9824	0.996899
novel_circ_007475	151	324	0.691361
novel_circ_009483	4801	4974	0.99687
novel_circ_000018	2115	2288	0.931119
novel_circ_000565	1401	1574	0.996245
novel_circ_002623	1	174	0.787327
novel_circ_009438	151	324	0.936488
novel_circ_000233	126	299	0.814413
novel_circ_001445	113	286	0.94413
novel_circ_006708	251	424	0.826819
novel_circ_009747	51	224	0.957031
novel_circ_001121	1801	1974	0.993824
novel_circ_001899	151	324	0.927523
novel_circ_004425	251	424	0.821759
novel_circ_005866	51	224	0.723691
novel_circ_007174	301	474	0.824229
novel_circ_006114	201	374	0.564914
novel_circ_009377	351	524	0.970527
novel_circ_002885	401	574	0.896569
novel_circ_004746	151	324	0.95469
novel_circ_005050	8101	8274	0.995777
novel_circ_004091	701	874	0.768703
novel_circ_003838	18651	18824	0.997711
novel_circ_005938	401	574	0.777515
novel_circ_009611	1801	1974	0.775872
novel_circ_010254	2451	2624	0.99304
novel_circ_005874	199	372	0.834095
novel_circ_010292	351	524	0.549346
novel_circ_006701	101	274	0.951069
novel_circ_005755	1	174	0.725202
novel_circ_003271	1301	1474	0.878351
novel_circ_001585	101	274	0.96694
novel_circ_010528	2701	2874	0.98304
novel_circ_009717	370	543	0.852207
novel_circ_005218	401	574	0.837672
novel_circ_010002	151	324	0.930716
novel_circ_008222	251	424	0.726077
novel_circ_001874	101	274	0.871658
novel_circ_009939	1	174	0.930693
novel_circ_005389	6901	7074	0.996107
novel_circ_004151	51	224	0.698182
novel_circ_009207	139	312	0.637882
novel_circ_001307	12151	12324	0.992911
novel_circ_003819	51	224	0.650801
novel_circ_000653	1	174	0.911014
novel_circ_006899	18901	19074	0.996492
novel_circ_005701	1801	1974	0.94531
novel_circ_001931	5751	5924	0.994869
novel_circ_007271	11651	11824	0.962848
novel_circ_002001	1	174	0.821327
novel_circ_008079	187	360	0.836189
novel_circ_006142	251	424	0.969909
novel_circ_004935	6101	6274	0.995339
novel_circ_010440	1	174	0.912283
novel_circ_000061	701	874	0.861582
novel_circ_001236	20601	20774	0.999986
novel_circ_009100	151	324	0.791987
novel_circ_006200	51	224	0.911614
novel_circ_009932	145	318	0.854067
novel_circ_002858	201	374	0.831251
novel_circ_002474	8551	8724	0.997655
novel_circ_001182	1	174	0.706075
novel_circ_003687	17201	17374	0.999995
novel_circ_003176	1	174	0.615896
novel_circ_010081	105051	105224	0.995463
novel_circ_004140	951	1124	0.987246
novel_circ_010028	351	524	0.982587
novel_circ_010382	51	224	0.703374
novel_circ_007330	1	174	0.91835
novel_circ_001125	3751	3924	0.997241
novel_circ_000833	1051	1224	0.921815
novel_circ_009865	1801	1974	0.938798
novel_circ_003812	151	324	0.881655
novel_circ_004009	127	300	0.726927
novel_circ_006580	49551	49724	0.999283
novel_circ_003639	151	324	0.579217
novel_circ_008343	301	474	0.747839
novel_circ_008201	151	324	0.926349
novel_circ_009599	741	914	0.905975
novel_circ_004211	51	224	0.724051
novel_circ_005572	51	224	0.896478
novel_circ_004304	12851	13024	0.999723
novel_circ_001886	138	311	0.844138
novel_circ_000398	51	224	0.787017
novel_circ_000093	601	774	0.936249
novel_circ_004940	1	174	0.960969
novel_circ_010171	251	424	0.875955
novel_circ_003409	201	374	0.923462
novel_circ_001048	201	374	0.700971
novel_circ_010287	1901	2074	0.812235
novel_circ_010101	3651	3824	0.993111
novel_circ_007256	601	774	0.898164
novel_circ_007044	401	574	0.942036
novel_circ_009890	1701	1874	0.979232
novel_circ_002244	351	524	0.917129
novel_circ_002631	71551	71724	1
novel_circ_004769	401	574	0.916565
novel_circ_006539	98	271	0.674274
novel_circ_003730	401	574	0.811298
novel_circ_008655	401	574	0.806881
novel_circ_004459	15251	15424	0.990933
novel_circ_003766	51	224	0.993833
novel_circ_007794	1324	1497	0.802319
novel_circ_005039	151	324	0.539841
novel_circ_009569	18201	18374	0.996398
novel_circ_004718	51	224	0.857527
novel_circ_007890	6851	7024	0.987644
novel_circ_008410	17601	17774	0.997723
novel_circ_009486	51	224	0.946382
novel_circ_000248	16801	16974	0.997993
novel_circ_007593	301	474	0.977182
novel_circ_004179	274	447	0.82271
novel_circ_002288	201	374	0.800954
novel_circ_003400	501	674	0.849985
novel_circ_007748	60501	60674	0.999057
novel_circ_004371	901	1074	0.957899
novel_circ_002319	451	624	0.93242
novel_circ_002200	501	674	0.962454
novel_circ_010110	51	224	0.875102
novel_circ_007102	251	424	0.732116
novel_circ_009107	101	274	0.637936
novel_circ_009027	451	624	0.992741
novel_circ_005328	1	174	0.858845
novel_circ_007007	501	674	0.70116
novel_circ_004170	1	174	0.785254
novel_circ_000104	1	174	0.906418
novel_circ_001742	151	324	0.791633
novel_circ_008892	351	524	0.958732
novel_circ_004983	451	624	0.943013
novel_circ_010498	17301	17474	0.999982
novel_circ_009966	2101	2274	0.995366
novel_circ_010088	36601	36774	0.998318
novel_circ_007853	16151	16324	0.998989
novel_circ_006524	151	324	0.81867
novel_circ_001170	51	224	0.6952
novel_circ_000261	2851	3024	0.99848
novel_circ_003746	1	174	0.86033
novel_circ_008252	23501	23674	0.993226
novel_circ_009994	151	324	0.746315
novel_circ_007554	151	324	0.702218
novel_circ_002795	1	174	0.883485
novel_circ_006189	751	924	0.865804
novel_circ_009809	9901	10074	0.995896
novel_circ_000004	1201	1374	0.72482
novel_circ_000718	151	324	0.690955
novel_circ_003589	551	724	0.909699
novel_circ_001024	201	374	0.810842
novel_circ_007295	51	224	0.979289
novel_circ_006698	243	416	0.838283
novel_circ_007009	1	174	0.578323
novel_circ_005196	751	924	0.970018
novel_circ_007109	34	207	0.700975
novel_circ_010019	138	311	0.691074
novel_circ_007560	51	224	0.529755
novel_circ_009388	118	291	0.559628
novel_circ_007990	1851	2024	0.974744
novel_circ_010187	51	224	0.71007
novel_circ_001038	651	824	0.848779
novel_circ_007911	149	322	0.638542
novel_circ_000807	31	204	0.728761
novel_circ_009329	201	374	0.890647
novel_circ_010147	201	374	0.997348
novel_circ_007119	38	211	0.773594
novel_circ_009723	101	274	0.828598
novel_circ_008104	127	300	0.828127
novel_circ_000045	15651	15824	0.998635
novel_circ_003452	301	474	0.951984
novel_circ_009381	201	374	0.928485
novel_circ_007817	151	324	0.677105
novel_circ_004067	1	174	0.906436
novel_circ_010010	5751	5924	0.996552
novel_circ_002026	251	424	0.806722
novel_circ_002083	351	524	0.845011
novel_circ_003367	151	324	0.972513
novel_circ_004002	151	324	0.852886
novel_circ_008051	130	303	0.750289
novel_circ_006179	101	274	0.565873
novel_circ_004245	201	374	0.703011
novel_circ_001106	74	247	0.69586
novel_circ_000173	401	574	0.862403
novel_circ_002306	301	474	0.892959
novel_circ_007357	1351	1524	0.883224
novel_circ_000644	151	324	0.969892
novel_circ_006969	41	214	0.873642
novel_circ_010165	51	224	0.878979
novel_circ_002369	501	674	0.874035
novel_circ_010126	9701	9874	0.997627
novel_circ_009337	8501	8674	0.995417
novel_circ_009227	1	174	0.859127
novel_circ_002341	1	174	0.624326
novel_circ_009661	501	674	0.962974
novel_circ_006228	32151	32324	0.99988
novel_circ_009283	2101	2274	0.977382
novel_circ_007966	201	374	0.73772
novel_circ_008462	451	624	0.928647
novel_circ_000078	451	624	0.80387
novel_circ_001504	2701	2874	0.982129
novel_circ_005579	201	374	0.799835
novel_circ_006280	2651	2824	0.999977
novel_circ_006892	1	174	0.883649
novel_circ_005281	701	874	0.619994
novel_circ_008759	351	524	0.858378
novel_circ_002966	1	174	0.69208
novel_circ_001775	201	374	0.908842
novel_circ_007216	1251	1424	0.995113
novel_circ_000836	201	374	0.895506
novel_circ_001527	3901	4074	0.998857
novel_circ_009118	101	274	0.918656
novel_circ_005006	1	174	0.865586
novel_circ_010067	101	274	0.860662
novel_circ_004570	118	291	0.86929
novel_circ_006216	451	624	0.991694
novel_circ_001605	501	674	0.981889
novel_circ_009956	251	424	0.956198
novel_circ_002931	501	674	0.602241
novel_circ_003613	201	374	0.986705
novel_circ_001793	174	347	0.691523
novel_circ_002379	1901	2074	0.999879
novel_circ_009443	551	724	0.845523
novel_circ_009320	3751	3924	0.993271
novel_circ_005735	23801	23974	0.998961
novel_circ_005971	201	374	0.985125
novel_circ_003255	2951	3124	0.958551
novel_circ_003152	151	324	0.778781
novel_circ_005335	82	255	0.843522
novel_circ_008988	11051	11224	0.993963
novel_circ_001915	901	1074	0.981135
novel_circ_008046	301	474	0.704493
novel_circ_001859	951	1124	0.994204
novel_circ_003438	201	374	0.965667
novel_circ_001492	201	374	0.811074
novel_circ_002239	351	524	0.892235
novel_circ_006609	579	752	0.768556
novel_circ_006569	301	474	0.829798
novel_circ_004786	51	224	0.919881
novel_circ_004407	1851	2024	0.878139
novel_circ_000117	47201	47374	0.99684
novel_circ_007143	51	224	0.819238
novel_circ_001588	851	1024	0.936752
novel_circ_003328	201	374	0.979263
novel_circ_000313	421	594	0.804472
novel_circ_005141	116	289	0.517379
novel_circ_000885	33501	33674	0.999599
novel_circ_001615	101	274	0.743692
novel_circ_001253	751	924	0.956184
novel_circ_004832	20151	20324	0.994509
novel_circ_000461	34501	34674	0.998577
novel_circ_005978	476	649	0.977329
novel_circ_008557	364	537	0.821323
novel_circ_001227	5551	5724	0.992006
novel_circ_001066	251	424	0.777237
novel_circ_000152	1201	1374	0.626266
novel_circ_006009	1	174	0.614678
novel_circ_008523	51	224	0.592824
novel_circ_009045	1	174	0.701391
novel_circ_001354	35501	35674	0.993737
novel_circ_006985	51	224	0.992305
novel_circ_007423	501	674	0.860165
novel_circ_007057	201	374	0.849874
novel_circ_009857	301	474	0.928835
novel_circ_001172	416	589	0.5095
novel_circ_001848	10351	10524	0.996269
novel_circ_003878	851	1024	0.875659
novel_circ_006264	325	498	0.913132
novel_circ_000218	11601	11774	0.988714
novel_circ_003070	1101	1274	0.929666
novel_circ_008447	51	224	0.623128
novel_circ_000530	251	424	0.938357
novel_circ_007619	15151	15324	0.999453
novel_circ_008726	1	174	0.927911
novel_circ_009689	1121	1294	0.981288
novel_circ_003136	151	324	0.80293
novel_circ_006060	1	174	0.69369
novel_circ_001533	6701	6874	0.990801
novel_circ_006906	20801	20974	0.996155
novel_circ_006248	14351	14524	0.997154
novel_circ_003890	101	274	0.900162
novel_circ_007653	7401	7574	0.995885
novel_circ_010544	4501	4674	0.982855
novel_circ_009586	1	174	0.930962
novel_circ_003992	2101	2274	0.984036
novel_circ_009981	545	718	0.751404
novel_circ_004671	251	424	0.92629
novel_circ_003624	11901	12074	0.994175
novel_circ_000995	651	824	0.997833
novel_circ_008522	351	524	0.919086
novel_circ_003576	451	624	0.944134
novel_circ_004521	1	174	0.776653
novel_circ_006106	1	174	0.67443
novel_circ_001432	233	406	0.781268
novel_circ_008981	23451	23624	0.99465
novel_circ_010060	89	262	0.759594
novel_circ_008261	8551	8724	0.995229
novel_circ_000802	164	337	0.632967
novel_circ_009466	1151	1324	0.875168
novel_circ_002822	1	174	0.771524
novel_circ_002505	651	824	0.735856
novel_circ_008774	251	424	0.839766
novel_circ_008444	351	524	0.998205
novel_circ_004351	3201	3374	0.975051
novel_circ_009175	51	224	0.86465
novel_circ_002129	980	1153	0.839448
novel_circ_009152	11701	11874	0.997991
novel_circ_007792	294	467	0.802319
novel_circ_003604	351	524	0.993088
novel_circ_005818	651	824	0.843346
novel_circ_000077	351	524	0.833824
novel_circ_001424	151	324	0.882469
novel_circ_002549	151	324	0.999289
novel_circ_009654	301	474	0.918084
novel_circ_006565	1	174	0.857959
novel_circ_008246	451	624	0.912453
novel_circ_002980	8201	8374	0.994279
novel_circ_003759	278	451	0.922606
novel_circ_002174	51	224	0.996773
novel_circ_004988	1551	1724	0.933916
novel_circ_005544	1	174	0.583237
novel_circ_005949	101	274	0.795459
novel_circ_002100	301	474	0.867846
novel_circ_003798	1	174	0.825511
novel_circ_004315	501	674	0.81586
novel_circ_004114	101	274	0.649077
novel_circ_001181	1	174	0.812962
novel_circ_007750	48401	48574	0.999063
novel_circ_008860	1151	1324	0.971681
novel_circ_001841	401	574	0.873485
novel_circ_007244	1	174	0.684008
novel_circ_000765	601	774	0.914548
novel_circ_009775	51	224	0.911673
novel_circ_003653	451	624	0.797334
novel_circ_008023	301	474	0.82595
novel_circ_006741	101	274	0.859784
novel_circ_005492	601	774	0.831014
novel_circ_009223	5151	5324	0.998659
novel_circ_010267	1	174	0.871992
novel_circ_009338	51	224	0.897712
novel_circ_008061	401	574	0.861131
novel_circ_006674	401	574	0.961186
novel_circ_007789	1	174	0.824485
novel_circ_010157	51	224	0.609371
novel_circ_006066	12801	12974	0.995554
novel_circ_001704	101	274	0.700562
novel_circ_003048	251	424	0.893938
novel_circ_008327	1	174	0.778521
novel_circ_009947	401	574	0.982955
novel_circ_000082	451	624	0.865622
novel_circ_010314	1	174	0.915386
novel_circ_007467	173	346	0.797364
novel_circ_005538	5451	5624	0.998401
novel_circ_000255	351	524	0.957476
novel_circ_001493	201	374	0.811074
novel_circ_008287	701	874	0.931721
novel_circ_000760	401	574	0.90004
novel_circ_007010	1201	1374	0.653985
novel_circ_000858	1	174	0.738408
novel_circ_002829	101	274	0.59819
novel_circ_008812	7701	7874	0.998272
novel_circ_007441	1	174	0.896984
novel_circ_005943	2651	2824	0.9288
novel_circ_003101	1	174	0.917108
novel_circ_006682	151	324	0.890698
novel_circ_007691	21051	21224	0.999823
novel_circ_000767	1	174	0.789229
novel_circ_000796	101	274	0.837543
novel_circ_008039	151	324	0.929438
novel_circ_000073	201	374	0.788181
novel_circ_008231	1	174	0.825291
novel_circ_006297	101	274	0.885893
novel_circ_006507	251	424	0.997885
novel_circ_000619	151	324	0.678577
novel_circ_005495	3601	3774	0.987822
novel_circ_000624	251	424	0.816347
novel_circ_006334	251	424	0.760338
novel_circ_004899	1	174	0.709231
novel_circ_005441	351	524	0.642816
novel_circ_009695	5601	5774	0.995716
novel_circ_007536	548	721	0.878647
novel_circ_009291	1	174	0.925411
novel_circ_002926	51	224	0.909932
novel_circ_000168	701	874	0.831891
novel_circ_006717	74	247	0.756432
novel_circ_006963	101	274	0.601655
novel_circ_003060	401	574	0.985611
novel_circ_000326	201	374	0.984402
novel_circ_001927	8001	8174	0.99658
novel_circ_007284	1001	1174	0.998406
novel_circ_004494	201	374	0.61854
novel_circ_001952	3101	3274	0.995937
novel_circ_006874	17351	17524	0.998324
novel_circ_003712	401	574	0.890189
novel_circ_006758	1	174	0.69967
novel_circ_006310	701	874	0.714963
novel_circ_002323	1051	1224	0.994508
novel_circ_007583	451	624	0.957082
novel_circ_002974	419	592	0.924028
novel_circ_004450	1	174	0.572509
novel_circ_000963	401	574	0.96171
novel_circ_006464	151	324	0.963669
novel_circ_006724	151	324	0.898166
novel_circ_002205	20801	20974	0.995975
novel_circ_009255	2301	2474	0.981763
novel_circ_004654	751	924	0.995717
novel_circ_006526	55951	56124	0.999334
novel_circ_000741	155	328	0.957961
novel_circ_001768	301	474	0.729667
novel_circ_003089	201	374	0.932426
novel_circ_004658	401	574	0.852271
novel_circ_010230	101	274	0.733101
novel_circ_007840	16301	16474	0.997249
novel_circ_002099	174	347	0.777575
novel_circ_003163	1701	1874	0.99406
novel_circ_008586	51	224	0.757977
novel_circ_009922	201	374	0.735834
novel_circ_002598	51	224	0.802951
novel_circ_003431	1	174	0.784931
novel_circ_003159	185	358	0.969323
novel_circ_004540	17601	17774	0.990406
novel_circ_007674	5101	5274	0.99618
novel_circ_006640	101	274	0.730163
novel_circ_007534	1	174	0.824731
novel_circ_006667	1	174	0.746806
novel_circ_004412	104301	104474	1
novel_circ_008595	851	1024	0.980488
novel_circ_006545	131201	131374	0.99877
novel_circ_003186	101	274	0.867272
novel_circ_001563	114	287	0.774505
novel_circ_008850	738	911	0.877653
novel_circ_000503	51	224	0.953737
novel_circ_002097	301	474	0.935661
novel_circ_005741	251	424	0.827195
novel_circ_003380	901	1074	0.934276
novel_circ_007329	51	224	0.797634
novel_circ_007507	51	224	0.759476
novel_circ_002662	790	963	0.905504
novel_circ_009777	1	174	0.697488
novel_circ_000687	201	374	0.870003
novel_circ_010091	351	524	0.956638
novel_circ_003211	251	424	0.87674
novel_circ_005664	401	574	0.893263
novel_circ_005555	51	224	0.904326
novel_circ_002758	101	274	0.933715
novel_circ_010510	2751	2924	0.999968
novel_circ_006658	1	174	0.793365
novel_circ_000681	411	584	0.915137
novel_circ_008493	501	674	0.840354
novel_circ_002074	351	524	0.841935
novel_circ_004485	48	221	0.900159
novel_circ_004223	601	774	0.917493
novel_circ_006301	651	824	0.72753
novel_circ_004835	301	474	0.951388
novel_circ_003684	10201	10374	0.999999
novel_circ_007661	101	274	0.85287
novel_circ_009431	4101	4274	0.99829
novel_circ_005849	551	724	0.874511
novel_circ_001091	101	274	0.661888
novel_circ_007800	51	224	0.906426
novel_circ_002422	601	774	0.868626
novel_circ_003641	951	1124	0.975488
novel_circ_003820	301	474	0.681336
novel_circ_002047	1	174	0.635645
novel_circ_003213	545	718	0.804761
novel_circ_000525	101	274	0.957871
novel_circ_006796	27751	27924	0.997596
novel_circ_006148	101	274	0.98456
novel_circ_007733	151	324	0.876904
novel_circ_001603	2001	2174	0.978268
novel_circ_007302	51	224	0.720856
novel_circ_007710	201	374	0.528733
novel_circ_004470	7601	7774	0.998562
novel_circ_009641	101	274	0.751108
novel_circ_005244	93	266	0.882803
novel_circ_005925	59301	59474	0.999437
novel_circ_009882	201	374	0.910975
novel_circ_005985	901	1074	0.923581
novel_circ_006573	4351	4524	0.99932
novel_circ_007682	40001	40174	0.999946
novel_circ_010357	251	424	1
novel_circ_001617	281	454	0.798227
novel_circ_009762	1	174	0.842572
novel_circ_002390	1051	1224	0.859125
novel_circ_005024	451	624	0.889497
novel_circ_002321	351	524	0.92594
novel_circ_002546	1	174	0.869781
novel_circ_005526	451	624	0.800994
novel_circ_008925	151	324	0.804
novel_circ_002755	101	274	0.753503
novel_circ_000404	201	374	0.882011
novel_circ_010030	101	274	0.825928
novel_circ_002665	69	242	0.805595
novel_circ_002173	451	624	0.746105
novel_circ_008032	251	424	0.846613
novel_circ_005062	1	174	0.872498
novel_circ_009852	551	724	0.987836
novel_circ_003463	151	324	0.915191
novel_circ_000031	301	474	0.700612
novel_circ_006158	115	288	0.88274
novel_circ_000337	629	802	0.910854
novel_circ_001206	663	836	0.731887
novel_circ_005893	401	574	0.815032
novel_circ_008873	201	374	0.864983
novel_circ_003522	52601	52774	0.996363
novel_circ_001574	301	474	0.7733
novel_circ_007095	51	224	0.729244
novel_circ_006419	701	874	0.884371
novel_circ_002614	1	174	0.911177
novel_circ_003679	1451	1624	0.999999
novel_circ_009509	201	374	0.79497
novel_circ_003594	51	224	0.872162
novel_circ_000535	3851	4024	0.997579
novel_circ_007088	1	174	0.810007
novel_circ_006855	2151	2324	0.999346
novel_circ_006509	751	924	0.90198
novel_circ_002068	1901	2074	0.999994
novel_circ_003121	751	924	0.976771
novel_circ_002785	4501	4674	0.9932
novel_circ_009511	51	224	0.832857
novel_circ_006390	9851	10024	0.994649
novel_circ_009592	1	174	0.810031
novel_circ_004721	1501	1674	0.930855
novel_circ_004512	13051	13224	0.996861
novel_circ_003354	361	534	0.540622
novel_circ_004777	361	534	0.845143
novel_circ_000109	15251	15424	0.995634
novel_circ_010326	201	374	0.879476
novel_circ_000025	251	424	0.926693
novel_circ_010166	51	224	0.878979
novel_circ_010305	185	358	0.573093
novel_circ_001950	39201	39374	1
novel_circ_006577	43201	43374	0.999182
novel_circ_003379	1451	1624	0.992816
novel_circ_002290	401	574	0.886495
novel_circ_003389	351	524	0.823648
novel_circ_003302	201	374	0.971847
novel_circ_008680	19451	19624	0.997798
novel_circ_008905	601	774	0.95135
novel_circ_006607	951	1124	0.845232
novel_circ_008809	11851	12024	0.998487
novel_circ_002488	1501	1674	0.989484
novel_circ_009406	101	274	0.791844
novel_circ_004399	251	424	0.847464
novel_circ_004508	1901	2074	0.990433
novel_circ_008697	51	224	0.842565
novel_circ_001929	4051	4224	0.994735
novel_circ_003491	51	224	0.873006
novel_circ_000674	1	174	0.833193
novel_circ_010009	201	374	0.948305
novel_circ_008159	51	224	0.810406
novel_circ_006736	1	174	0.559627
novel_circ_002923	2251	2424	0.999432
novel_circ_002565	1	174	0.833106
novel_circ_007591	122	295	0.756447
novel_circ_004097	43	216	0.924076
novel_circ_003925	151	324	0.997405
novel_circ_008147	20201	20374	0.996976
novel_circ_009841	101	274	0.94373
novel_circ_003559	107	280	0.905511
novel_circ_008640	6101	6274	0.995275
novel_circ_007293	101	274	0.832745
novel_circ_004153	351	524	0.588466
novel_circ_001679	301	474	0.725385
novel_circ_009063	2201	2374	0.994389
novel_circ_004234	151	324	0.879679
novel_circ_007416	251	424	0.902648
novel_circ_006257	28901	29074	0.995072
novel_circ_000466	51	224	0.747467
novel_circ_004218	851	1024	0.976657
novel_circ_004461	13801	13974	0.991753
novel_circ_000740	151	324	0.947444
novel_circ_004302	151	324	0.842824
novel_circ_002691	51	224	0.517409
novel_circ_006782	451	624	0.996799
novel_circ_007927	2851	3024	0.99677
novel_circ_006631	1	174	0.768987
novel_circ_004794	4951	5124	0.986033
novel_circ_002844	351	524	0.932752
novel_circ_000613	201	374	0.866633
novel_circ_008702	751	924	0.994411
novel_circ_001380	10651	10824	0.979914
novel_circ_002468	1	174	0.864806
novel_circ_006017	1	174	0.566393
novel_circ_001115	192	365	0.827888
novel_circ_002411	51	224	0.724187
novel_circ_003578	301	474	0.959529
novel_circ_007398	451	624	0.80422
novel_circ_001901	451	624	0.90711
novel_circ_009549	44951	45124	0.999999
novel_circ_005488	701	874	0.85294
novel_circ_006635	51	224	0.825129
novel_circ_001089	1501	1674	0.693005
novel_circ_001399	15151	15324	0.998372
novel_circ_007155	358	531	0.809519
novel_circ_000912	201	374	0.928999
novel_circ_006466	1	174	0.967533
novel_circ_006080	38051	38224	0.996549
novel_circ_006047	47801	47974	0.999072
novel_circ_010076	2201	2374	0.997781
novel_circ_004079	101	274	0.681403
novel_circ_000820	451	624	0.885085
novel_circ_007969	801	974	0.85983
novel_circ_003507	3751	3924	0.993395
novel_circ_008609	8701	8874	0.992354
novel_circ_008831	1	174	0.891182
novel_circ_008713	1201	1374	0.9836
novel_circ_009577	709	882	0.939426
novel_circ_004554	97	270	0.694393
novel_circ_006405	51	224	0.654576
novel_circ_000642	1	174	0.894048
novel_circ_008824	1001	1174	0.942188
novel_circ_007318	351	524	0.820096
novel_circ_004965	51	224	0.71406
novel_circ_003659	16101	16274	0.998906
novel_circ_000175	451	624	0.602784
novel_circ_008737	1	174	0.833144
novel_circ_006600	2001	2174	0.988566
novel_circ_010246	10501	10674	0.999928
novel_circ_002437	251	424	0.768783
novel_circ_009830	3851	4024	0.991792
novel_circ_006479	1	174	0.633784
novel_circ_006410	701	874	0.950205
novel_circ_001559	428	601	0.692171
novel_circ_007208	51	224	0.847007
novel_circ_001689	537	710	0.90798
novel_circ_005622	401	574	0.818364
novel_circ_005588	251	424	0.619683
novel_circ_007666	9001	9174	0.996862
novel_circ_005733	51	224	0.727545
novel_circ_000303	1	174	0.786884
novel_circ_002426	599	772	0.947883
novel_circ_008121	601	774	0.978784
novel_circ_004894	551	724	0.98133
novel_circ_000725	151	324	0.947679
novel_circ_004103	301	474	0.784964
novel_circ_001902	401	574	0.906469
novel_circ_003395	601	774	0.824276
novel_circ_007920	1051	1224	0.674997
novel_circ_007517	701	874	0.990251
novel_circ_005181	542	715	0.932734
novel_circ_007381	401	574	0.875792
novel_circ_000388	1051	1224	0.939037
novel_circ_006865	63951	64124	0.999214
novel_circ_001278	301	474	0.685751
novel_circ_003099	151	324	0.790469
novel_circ_009112	80	253	0.927168
novel_circ_005017	51	224	0.620569
novel_circ_002018	1101	1274	0.92897
novel_circ_006913	15201	15374	0.995196
novel_circ_003017	101	274	0.841728
novel_circ_009927	101	274	0.820112
novel_circ_006031	233	406	0.877878
novel_circ_002041	3451	3624	0.992472
novel_circ_008846	401	574	0.994313
novel_circ_001068	51	224	0.885841
novel_circ_009225	2601	2774	0.992998
novel_circ_003805	346	519	0.8067
novel_circ_000942	301	474	0.961089
novel_circ_000294	1801	1974	0.983472
novel_circ_006743	741	914	0.889217
novel_circ_006074	6851	7024	0.997008
novel_circ_003317	12051	12224	0.985295
novel_circ_001726	601	774	0.997115
novel_circ_003436	101	274	0.657707
novel_circ_002262	601	774	0.785355
novel_circ_008914	51	224	0.549523
novel_circ_003326	851	1024	0.981548
novel_circ_000349	201	374	0.958135
novel_circ_005801	101	274	0.803122
novel_circ_002532	201	374	0.778193
novel_circ_002703	101	274	0.947553
novel_circ_005507	101	274	0.848306
novel_circ_006313	51	224	0.969688
novel_circ_000779	301	474	0.946888
novel_circ_010421	32	205	0.622045
novel_circ_000666	151	324	0.584234
novel_circ_001550	5001	5174	0.997345
novel_circ_003267	1201	1374	0.935648
novel_circ_003615	201	374	0.641662
novel_circ_001381	2751	2924	0.983271
novel_circ_008724	51	224	0.931491
novel_circ_009899	651	824	0.956415
novel_circ_002070	551	724	0.891606
novel_circ_005826	101	274	0.863782
novel_circ_002804	1	174	0.751922
novel_circ_006814	10851	11024	0.99822
novel_circ_001803	1	174	0.903264
novel_circ_008188	151	324	0.92921
novel_circ_010039	1	174	0.839059
novel_circ_009859	1	174	0.823028
novel_circ_000813	175	348	0.648872
novel_circ_001518	601	774	0.993185
novel_circ_010172	1	174	0.796739
novel_circ_006356	451	624	0.997748
novel_circ_001450	518	691	0.849301
novel_circ_000216	101	274	0.723751
novel_circ_002719	51	224	0.743623
novel_circ_010113	101	274	0.921523
novel_circ_005563	2651	2824	0.992647
novel_circ_000509	101	274	0.935013
novel_circ_006999	551	724	0.664265
novel_circ_008938	151	324	0.994581
novel_circ_005294	351	524	0.732344
novel_circ_007433	401	574	0.922315
novel_circ_006325	401	574	0.952976
novel_circ_006446	1	174	0.946018
novel_circ_003960	51	224	0.877594
novel_circ_010537	11651	11824	0.995553
novel_circ_000163	1001	1174	0.951494
novel_circ_009903	2201	2374	0.998826
novel_circ_004294	101	274	0.958945
novel_circ_003871	501	674	0.860615
novel_circ_007162	1	174	0.912191
novel_circ_004601	2801	2974	0.979168
novel_circ_007556	201	374	0.987661
novel_circ_009757	19351	19524	0.997964
novel_circ_009950	101	274	0.933561
novel_circ_010131	551	724	0.871416
novel_circ_010196	51	224	0.846564
novel_circ_009367	701	874	0.836431
novel_circ_004392	101	274	0.935726
novel_circ_008294	15651	15824	1
novel_circ_001811	16101	16274	0.996243
novel_circ_004240	551	724	0.995716
novel_circ_006140	301	474	0.838652
novel_circ_001835	901	1074	0.894466
novel_circ_001164	5451	5624	0.996045
novel_circ_005888	51	224	0.78249
novel_circ_000412	201	374	0.903041
novel_circ_009347	1801	1974	0.968137
novel_circ_005739	501	674	0.845405
novel_circ_007450	851	1024	0.916176
novel_circ_005012	132	305	0.912795
novel_circ_001193	351	524	0.866272
novel_circ_005802	251	424	0.734053
novel_circ_009416	51	224	0.950205
novel_circ_000052	36801	36974	1
novel_circ_002818	201	374	0.700983
novel_circ_000903	391	564	0.845551
novel_circ_003228	101	274	0.86611
novel_circ_008663	544	717	0.88396
novel_circ_004333	101	274	0.892846
novel_circ_000953	151	324	0.937018
novel_circ_006395	10351	10524	0.999004
novel_circ_001997	1	174	0.949627
novel_circ_010227	60151	60324	0.999999
novel_circ_006021	351	524	0.903304
novel_circ_008623	51	224	0.860867
novel_circ_000755	201	374	0.60721
novel_circ_002575	1	174	0.520167
novel_circ_001059	51	224	0.812511
novel_circ_001854	9701	9874	0.997971
novel_circ_001647	1	174	0.860158
novel_circ_009606	1	174	0.707659
novel_circ_010055	201	374	0.900939
novel_circ_008507	8551	8724	0.999998
novel_circ_002764	401	574	0.801779
novel_circ_006518	101	274	0.779853
novel_circ_001715	1	174	0.919025
novel_circ_002994	20751	20924	0.992402
novel_circ_006059	64	237	0.667222
novel_circ_008085	51	224	0.872829
novel_circ_006163	701	874	0.912694
novel_circ_006761	313	486	0.949654
novel_circ_005955	101	274	0.949982
novel_circ_001570	151	324	0.912058
novel_circ_002604	1151	1324	0.982694
novel_circ_009146	25401	25574	0.999661
novel_circ_005123	201	374	0.714929
novel_circ_002556	101	274	0.765091
novel_circ_004270	601	774	0.958701
novel_circ_004901	916	1089	0.915008
novel_circ_006138	451	624	0.967418
novel_circ_003422	171	344	0.810444
novel_circ_010411	40951	41124	0.999999
novel_circ_009844	51	224	0.851805
novel_circ_001818	401	574	0.955223
novel_circ_005235	351	524	0.846132
novel_circ_007609	301	474	0.952579
novel_circ_010573	1951	2124	0.992304
novel_circ_001357	751	924	0.797966
novel_circ_004806	7151	7324	0.995215
novel_circ_006570	160	333	0.606637
novel_circ_005030	551	724	0.8385
novel_circ_005119	464	637	0.811196
novel_circ_008500	601	774	0.678481
novel_circ_003010	1751	1924	0.960644
novel_circ_000945	801	974	0.989788
novel_circ_003472	201	374	0.804535
novel_circ_000542	1	174	0.832212
novel_circ_007989	201	374	0.654263
novel_circ_002906	46551	46724	0.998654
novel_circ_007512	601	774	0.955202
novel_circ_006801	1	174	0.970336
novel_circ_006225	451	624	0.804683
novel_circ_009246	51	224	0.826098
novel_circ_005699	101	274	0.72467
novel_circ_010492	10301	10474	0.999961
novel_circ_002359	501	674	0.808038
novel_circ_001469	5451	5624	0.997631
novel_circ_003247	801	974	0.936595
novel_circ_001621	13901	14074	0.999148
novel_circ_008396	51001	51174	0.999566
novel_circ_006460	201	374	0.949054
novel_circ_005094	4951	5124	0.992499
novel_circ_004366	151	324	0.747713
novel_circ_002427	210	383	0.951513
novel_circ_007975	127	300	0.658193
novel_circ_005071	1	174	0.843495
novel_circ_002455	301	474	0.811289
novel_circ_001976	601	774	0.967783
novel_circ_002415	1	174	0.722687
novel_circ_004125	101	274	0.835568
novel_circ_002058	851	1024	0.786972
novel_circ_002156	51	224	0.88196
novel_circ_003648	1	174	0.641288
novel_circ_005348	51	224	0.769374
novel_circ_004310	201	374	0.614111
novel_circ_001663	51	224	0.831046
novel_circ_004857	251	424	0.929779
novel_circ_000560	751	924	0.956033
novel_circ_006722	101	274	0.876454
novel_circ_004449	101	274	0.726091
novel_circ_000551	5251	5424	0.99315
novel_circ_004998	301	474	0.924743
novel_circ_000043	410	583	0.838601
novel_circ_002281	18351	18524	0.99984
novel_circ_007656	251	424	0.793205
novel_circ_001462	1	174	0.770822
novel_circ_010513	451	624	0.999373
novel_circ_008181	401	574	0.919045
novel_circ_004840	201	374	0.839084
novel_circ_002493	31301	31474	0.998533
novel_circ_007724	366	539	0.82549
novel_circ_006275	701	874	0.761072
novel_circ_004169	51	224	0.663605
novel_circ_002515	401	574	0.965415
novel_circ_009946	37351	37524	0.998634
novel_circ_007943	37801	37974	0.997129
novel_circ_007576	301	474	0.647624
novel_circ_009126	1151	1324	0.982441
novel_circ_002485	151	324	0.981367
novel_circ_006421	803	976	0.890858
novel_circ_003038	2951	3124	0.994798
novel_circ_010213	1	174	0.552374
novel_circ_006272	51	224	0.953122
novel_circ_005305	3551	3724	0.997601
novel_circ_005795	851	1024	0.898894
novel_circ_009957	51	224	0.611564
novel_circ_007354	151	324	0.833035
novel_circ_005118	468	641	0.840366
novel_circ_010208	251	424	0.697087
novel_circ_005130	10951	11124	0.998712
novel_circ_002039	7851	8024	0.996674
novel_circ_007785	651	824	0.902748
novel_circ_004977	77	250	0.662846
novel_circ_003479	1	174	0.926181
novel_circ_005454	801	974	0.981107
novel_circ_001752	151	324	0.909232
novel_circ_002602	151	324	0.76813
novel_circ_000436	501	674	0.919353
novel_circ_005590	1	174	0.961953
novel_circ_009937	102	275	0.644739
novel_circ_008800	351	524	0.794634
novel_circ_007980	116	289	0.85441
novel_circ_007368	101	274	0.810315
novel_circ_005459	610	783	0.804082
novel_circ_004902	151	324	0.718246
novel_circ_005784	401	574	0.868306
novel_circ_005845	251	424	0.940144
novel_circ_002252	12851	13024	0.998124
novel_circ_007035	1	174	0.803834
novel_circ_004861	1351	1524	0.882013
novel_circ_010521	1201	1374	0.999791
novel_circ_004841	351	524	0.831035
novel_circ_004585	74701	74874	0.991966
novel_circ_001512	1901	2074	0.997141
novel_circ_002950	7101	7274	0.993449
novel_circ_003904	22751	22924	0.998822
novel_circ_009421	51	224	0.962045
novel_circ_007351	1	174	0.748216
novel_circ_009996	51	224	0.938148
novel_circ_007992	401	574	0.969206
novel_circ_004162	17201	17374	0.992515
novel_circ_002797	51	224	0.679198
novel_circ_010046	1353	1526	0.934331
novel_circ_007272	114	287	0.583892
novel_circ_002168	301	474	0.913542
novel_circ_002112	23451	23624	0.998546
novel_circ_000627	551	724	0.843974
novel_circ_000203	1701	1874	0.992179
novel_circ_002904	19351	19524	0.999885
novel_circ_005088	1	174	0.801659
novel_circ_000578	1	174	0.885129
novel_circ_010348	4301	4474	0.977332
novel_circ_004087	151	324	0.873723
novel_circ_001051	1	174	0.825399
novel_circ_003661	24101	24274	0.999055
novel_circ_003562	51	224	0.918143
novel_circ_008927	401	574	0.737131
novel_circ_010000	1201	1374	0.993806
novel_circ_004792	4951	5124	0.995861
novel_circ_010160	51	224	0.70828
novel_circ_006348	1	174	0.694972
novel_circ_002333	51	224	0.935217
novel_circ_000266	251	424	0.853024
novel_circ_008963	301	474	0.643786
novel_circ_009293	973	1146	0.807171
novel_circ_005164	151	324	0.67021
novel_circ_003055	150	323	0.859396
novel_circ_000634	201	374	0.812189
novel_circ_000270	201	374	0.810486
novel_circ_003233	60	233	0.947826
novel_circ_000771	201	374	0.827608
novel_circ_002210	181	354	0.600389
novel_circ_003724	1	174	0.905976
novel_circ_005471	82	255	0.847337
novel_circ_001214	9201	9374	0.999949
novel_circ_002147	31151	31324	0.999103
novel_circ_000825	501	674	0.904851
novel_circ_001073	251	424	0.817544
novel_circ_007075	101	274	0.712626
novel_circ_005533	101	274	0.904373
novel_circ_000486	451	624	0.941339
novel_circ_001291	1	174	0.746411
novel_circ_006258	31001	31174	0.992502
novel_circ_002960	1	174	0.863698
novel_circ_000415	351	524	0.955034
novel_circ_002161	1	174	0.812372
novel_circ_005175	1	174	0.939516
novel_circ_009033	2951	3124	0.977308
novel_circ_003483	1301	1474	0.98151
novel_circ_008322	270	443	0.851893
novel_circ_005637	301	474	0.826115
novel_circ_003953	501	674	0.782237
novel_circ_003981	1	174	0.845941
novel_circ_006550	11051	11224	0.993474
novel_circ_000701	1001	1174	0.979334
novel_circ_006683	251	424	0.88303
novel_circ_007716	1751	1924	0.997723
novel_circ_009704	601	774	0.777123
novel_circ_007999	1	174	0.512284
novel_circ_009131	42151	42324	0.995509
novel_circ_003853	1	174	0.845249
novel_circ_000385	201	374	0.834281
novel_circ_006126	351	524	0.886582
novel_circ_006202	301	474	0.972258
novel_circ_007198	251	424	0.864255
novel_circ_000673	951	1124	0.969072
novel_circ_000243	151	324	0.993931
novel_circ_001692	601	774	0.934748
novel_circ_010144	1	174	0.613892
novel_circ_001783	1	174	0.916787
novel_circ_001294	1	174	0.61864
novel_circ_001690	601	774	0.934748
novel_circ_005934	13751	13924	0.996442
novel_circ_007887	51	224	0.551781
novel_circ_006192	51	224	0.629333
novel_circ_008382	9951	10124	0.99711
novel_circ_004309	10051	10224	0.997612
novel_circ_006553	11051	11224	0.993474
novel_circ_009481	351	524	0.698712
novel_circ_000734	51	224	0.826601
novel_circ_000133	301	474	0.975867
novel_circ_009515	133	306	0.69664
novel_circ_002448	438	611	0.687509
novel_circ_010388	101	274	0.583737
novel_circ_008469	1	174	0.692823
novel_circ_008976	1901	2074	0.994157
novel_circ_001862	1001	1174	0.987745
novel_circ_007950	301	474	0.937637
novel_circ_007499	401	574	0.906816
novel_circ_000936	508	681	0.679275
novel_circ_005652	51	224	0.84164
novel_circ_009499	251	424	0.989305
novel_circ_002877	51	224	0.744415
novel_circ_003710	41351	41524	0.995749
novel_circ_009622	51	224	0.680831
novel_circ_006719	351	524	0.712353
novel_circ_000491	751	924	0.928015
novel_circ_003539	51	224	0.919696
novel_circ_009733	901	1074	0.818044
novel_circ_003500	193	366	0.660298
novel_circ_002716	151	324	0.692853
novel_circ_003369	251	424	0.870091
novel_circ_006710	119	292	0.781386
novel_circ_006882	1	174	0.590314
novel_circ_010050	551	724	0.95909
novel_circ_004203	101	274	0.706171
novel_circ_007054	342	515	0.811385
novel_circ_010370	101	274	0.508869
novel_circ_008385	13801	13974	0.994672
novel_circ_009109	51	224	0.792896
novel_circ_003240	251	424	0.720598
novel_circ_003900	86	259	0.678644
novel_circ_003095	451	624	0.860557
novel_circ_007063	1251	1424	0.85221
novel_circ_009472	451	624	0.97068
novel_circ_009620	251	424	0.712428
novel_circ_007363	451	624	0.945775
novel_circ_003032	401	574	0.886745
novel_circ_002646	40151	40324	1
novel_circ_008218	1	174	0.665725
novel_circ_005433	651	824	0.614488
novel_circ_000458	201	374	0.930428
novel_circ_002135	501	674	0.807394
novel_circ_008060	401	574	0.869598
novel_circ_004418	301	474	0.869833
novel_circ_005100	1	174	0.906997
novel_circ_009961	243	416	0.800864
novel_circ_007059	1	174	0.828344
novel_circ_000818	324	497	0.876843
novel_circ_001356	1	174	0.781401
novel_circ_008479	301	474	0.88972
novel_circ_008875	1	174	0.86974
novel_circ_001238	22201	22374	0.999988
novel_circ_006811	51	224	0.792404
novel_circ_003194	351	524	0.840216
novel_circ_001036	1701	1874	0.991368
novel_circ_000897	751	924	0.991789
novel_circ_002809	74	247	0.793775
novel_circ_002942	251	424	0.988325
novel_circ_008999	1351	1524	0.822529
novel_circ_003974	2001	2174	0.993937
novel_circ_002991	51	224	0.867147
novel_circ_006011	51	224	0.851367
novel_circ_004116	651	824	0.760308
novel_circ_009494	501	674	0.823619
novel_circ_010181	351	524	0.947582
novel_circ_002338	1	174	0.874169
novel_circ_009715	43	216	0.85322
novel_circ_003787	301	474	0.935203
novel_circ_009548	155	328	0.845446
novel_circ_005753	51	224	0.880587
novel_circ_010276	251	424	0.999994
novel_circ_004593	21501	21674	0.994696
novel_circ_009964	201	374	0.812629
novel_circ_006745	51	224	0.835125
novel_circ_004623	9501	9674	0.994837
novel_circ_002259	1	174	0.922329
novel_circ_009829	101	274	0.913561
novel_circ_003637	1901	2074	0.999699
novel_circ_009550	27501	27674	0.997768
novel_circ_002086	51	224	0.753384
novel_circ_009897	151	324	0.7057
novel_circ_008646	501	674	0.832743
novel_circ_007547	501	674	0.955778
novel_circ_000831	151	324	0.93747
novel_circ_000479	551	724	0.953026
novel_circ_007787	1	174	0.897383
novel_circ_008330	351	524	0.817731
novel_circ_009863	1	174	0.857114
novel_circ_004370	101	274	0.637747
novel_circ_000063	701	874	0.861582
novel_circ_001913	2851	3024	0.996602
novel_circ_001758	1	174	0.731292
novel_circ_000788	401	574	0.88983
novel_circ_003349	4851	5024	0.996341
novel_circ_001569	301	474	0.889914
novel_circ_008472	49	222	0.906347
novel_circ_000470	201	374	0.856104
novel_circ_009209	201	374	0.509067
novel_circ_001126	2751	2924	0.996112
novel_circ_009220	2451	2624	0.643042
novel_circ_000636	301	474	0.901101
novel_circ_004933	1	174	0.64429
novel_circ_008224	51	224	0.884286
novel_circ_000922	7401	7574	0.996961
novel_circ_008935	251	424	0.922778
novel_circ_010507	2751	2924	0.999968
novel_circ_009212	451	624	1
novel_circ_007046	251	424	0.89851
novel_circ_009884	6501	6674	0.995352
novel_circ_002481	151	324	0.734216
novel_circ_003534	351	524	0.718518
novel_circ_000660	4951	5124	0.995622
novel_circ_000340	101	274	0.895822
novel_circ_000095	7751	7924	0.997836
novel_circ_009302	301	474	0.99199
novel_circ_005211	1	174	0.639691
novel_circ_009804	151	324	0.881256
novel_circ_003178	51	224	0.836972
novel_circ_006613	301	474	0.868254
novel_circ_003732	101	274	0.603819
novel_circ_008629	1	174	0.849528
novel_circ_004398	118	291	0.787334
novel_circ_010285	2301	2474	0.999919
novel_circ_004032	201	374	0.780909
novel_circ_000465	51	224	0.777939
novel_circ_004761	100	273	0.825807
novel_circ_006482	509	682	0.968072
novel_circ_007825	101	274	0.914269
novel_circ_001242	32551	32724	0.999985
novel_circ_003148	1	174	0.771995
novel_circ_003691	1	174	0.533076
novel_circ_009159	30251	30424	0.992848
novel_circ_004985	50	223	0.706189
novel_circ_000794	3201	3374	1
novel_circ_008944	1	174	0.858369
novel_circ_001049	801	974	0.942852
novel_circ_006936	51	224	0.706643
novel_circ_005026	3751	3924	0.998158
novel_circ_004048	551	724	0.871417
novel_circ_008352	57551	57724	0.999264
novel_circ_004825	1451	1624	0.966728
novel_circ_004758	151	324	0.86884
novel_circ_006841	51	224	0.957524
novel_circ_005596	451	624	0.923293
novel_circ_000777	201	374	0.951909
novel_circ_002694	12251	12424	0.992959
novel_circ_006590	18151	18324	0.998783
novel_circ_003462	851	1024	0.94595
novel_circ_010496	101	274	0.541842
novel_circ_010107	151	324	0.87839
novel_circ_007585	151	324	0.940952
novel_circ_004176	251	424	0.825283
novel_circ_000639	451	624	0.861329
novel_circ_004736	651	824	0.827064
novel_circ_007393	11151	11324	0.998156
novel_circ_007913	51	224	0.926119
novel_circ_006560	1801	1974	0.996274
novel_circ_003748	599	772	0.903152
novel_circ_004177	420	593	0.82271
novel_circ_002222	151	324	0.942389
novel_circ_008431	51	224	0.806858
novel_circ_010189	3501	3674	0.998614
novel_circ_006295	101	274	0.758785
novel_circ_002638	42851	43024	1
novel_circ_008080	51	224	0.891229
novel_circ_000651	451	624	0.958651
novel_circ_001744	1	174	0.7373
novel_circ_007496	5251	5424	0.99744
novel_circ_003587	1301	1474	0.95175
novel_circ_000106	60	233	0.913463
novel_circ_000805	14801	14974	0.998889
novel_circ_005037	101	274	0.891512
novel_circ_004000	651	824	0.9247
novel_circ_009322	1	174	0.943644
novel_circ_003139	51	224	0.710385
novel_circ_000751	1	174	0.822379
novel_circ_004187	1	174	0.867617
novel_circ_004016	3751	3924	0.995766
novel_circ_005896	1	174	0.955195
novel_circ_003449	151	324	0.87893
novel_circ_007336	45851	46024	0.997435
novel_circ_009201	2701	2874	0.914801
novel_circ_010283	1	174	0.805032
novel_circ_008378	251	424	0.899744
novel_circ_001417	3951	4124	0.984517
novel_circ_004915	51	224	0.732539
novel_circ_004874	58	231	0.79183
novel_circ_007871	101	274	0.944287
novel_circ_006712	334	507	0.688023
novel_circ_001378	601	774	0.807132
novel_circ_003555	1	174	0.555652
novel_circ_007796	1951	2124	0.991711
novel_circ_000241	186	359	0.855187
novel_circ_010375	18051	18224	0.999999
novel_circ_003387	1	174	0.845769
novel_circ_005326	101	274	0.859297
novel_circ_003705	901	1074	0.883573
novel_circ_007175	51	224	0.762141
novel_circ_006540	301	474	0.950974
novel_circ_004851	251	424	0.843153
novel_circ_007851	49451	49624	0.999996
novel_circ_001371	14651	14824	0.997925
novel_circ_009784	2001	2174	0.988535
novel_circ_004642	5751	5924	0.999436
novel_circ_000721	2701	2874	0.996063
novel_circ_004946	17051	17224	0.998812
novel_circ_003494	8651	8824	0.996259
novel_circ_005200	216	389	0.934294
novel_circ_007732	151	324	0.876904
novel_circ_008053	401	574	0.923365
novel_circ_001455	2801	2974	0.996626
novel_circ_001542	4851	5024	0.999954
novel_circ_004043	11301	11474	0.997893
novel_circ_004464	10701	10874	0.993874
novel_circ_010093	1	174	0.86383
novel_circ_002309	151	324	0.940499
novel_circ_007139	201	374	0.917027
novel_circ_008248	27101	27274	0.998634
novel_circ_007524	1	174	0.911574
novel_circ_007313	401	574	0.931036
novel_circ_002328	2401	2574	0.959295
novel_circ_002616	151	324	0.546211
novel_circ_002996	651	824	0.88516
novel_circ_009673	201	374	0.704296
novel_circ_004850	1588	1761	0.891211
novel_circ_008203	51	224	0.793291
novel_circ_003956	401	574	0.701374
novel_circ_004287	1351	1524	0.994878
novel_circ_005373	401	574	0.742317
novel_circ_002978	401	574	0.893959
novel_circ_005654	5001	5174	0.996987
novel_circ_008769	476	649	0.962624
novel_circ_004589	15001	15174	0.974814
novel_circ_007359	851	1024	0.953205
novel_circ_004292	301	474	0.931997
novel_circ_010140	651	824	0.968359
novel_circ_009745	301	474	0.954291
novel_circ_000029	101	274	0.80069
novel_circ_005851	601	774	0.969553
novel_circ_001828	1051	1224	0.964012
novel_circ_000011	651	824	0.974882
novel_circ_000066	1251	1424	0.848195
novel_circ_007836	1	174	0.704766
novel_circ_005133	7051	7224	0.998758
novel_circ_001590	351	524	0.839222
novel_circ_003763	6151	6324	0.994275
novel_circ_008329	151	324	0.775852
novel_circ_009742	428	601	0.746272
novel_circ_001441	12101	12274	0.996808
novel_circ_009564	751	924	0.95928
novel_circ_008198	1	174	0.826399
novel_circ_006589	18051	18224	0.999066
novel_circ_007049	107	280	0.794289
novel_circ_007345	51	224	0.82068
novel_circ_003075	1	174	0.819225
novel_circ_009557	301	474	0.926755
novel_circ_002196	51	224	0.782196
novel_circ_007567	10201	10374	0.996307
novel_circ_002397	65951	66124	0.999925
novel_circ_001881	282	455	0.956981
novel_circ_007090	51	224	0.880326
novel_circ_003372	1151	1324	0.885771
novel_circ_009445	101	274	0.941399
novel_circ_005945	16151	16324	0.993733
novel_circ_009978	2701	2874	0.987034
novel_circ_004105	101	274	0.573602
novel_circ_000870	1001	1174	0.92695
novel_circ_006567	6701	6874	0.995326
novel_circ_004443	6951	7124	1
novel_circ_000592	401	574	0.737046
novel_circ_010117	1	174	0.681558
novel_circ_005876	7301	7474	0.992694
novel_circ_009383	1279	1452	0.912241
novel_circ_003109	301	474	0.590204
novel_circ_004748	751	924	0.985338
novel_circ_001471	41151	41324	0.997794
novel_circ_004423	1	174	0.663186
novel_circ_005283	11401	11574	0.993822
novel_circ_008512	2601	2774	0.997842
novel_circ_009277	1601	1774	0.994038
novel_circ_009873	851	1024	0.879444
novel_circ_000877	351	524	0.876118
novel_circ_002062	73751	73924	0.99854
novel_circ_002882	1	174	0.763812
novel_circ_006156	1	174	0.776009
novel_circ_003937	1001	1174	0.88328
novel_circ_008004	51	224	0.927509
novel_circ_008612	6451	6624	0.987635
novel_circ_007153	351	524	0.874898
novel_circ_008019	3051	3224	0.994608
novel_circ_009393	401	574	0.84861
novel_circ_001479	201	374	0.919896
novel_circ_001229	19001	19174	0.999989
novel_circ_000037	25651	25824	0.996105
novel_circ_001984	251	424	0.646939
novel_circ_009613	501	674	0.738449
novel_circ_007342	123	296	0.75576
novel_circ_010252	7751	7924	0.983291
novel_circ_005745	678	851	0.721376
novel_circ_001974	11701	11874	0.994285
novel_circ_001349	1151	1324	0.980775
novel_circ_008029	501	674	0.821638
novel_circ_009408	41501	41674	0.99653
novel_circ_008853	101	274	0.98961
novel_circ_005147	25201	25374	0.996565
novel_circ_005864	965	1138	0.862625
novel_circ_000334	51	224	0.812276
novel_circ_010471	21951	22124	0.999982
novel_circ_002199	801	974	0.990128
novel_circ_005687	19501	19674	0.992873
novel_circ_000567	251	424	0.961479
novel_circ_009082	801	974	0.813683
novel_circ_002037	51	224	0.911865
novel_circ_001443	1	174	0.838939
novel_circ_009265	124	297	0.705367
novel_circ_010235	101	274	0.665525
novel_circ_008439	401	574	0.967964
novel_circ_003754	251	424	0.903588
novel_circ_009468	281	454	0.820776
novel_circ_008555	101	274	0.854189
novel_circ_001836	251	424	0.917786
novel_circ_004388	351	524	0.893084
novel_circ_005252	1851	2024	0.952434
novel_circ_009272	51	224	0.518362
novel_circ_005035	101	274	0.782738
novel_circ_003165	551	724	0.917088
novel_circ_008241	41401	41574	0.998755
novel_circ_006648	125	298	0.785545
novel_circ_001430	1	174	0.684695
novel_circ_001300	90	263	0.631648
novel_circ_006888	2551	2724	0.997254
novel_circ_006549	11051	11224	0.993474
novel_circ_010220	51	224	0.815265
novel_circ_005183	901	1074	0.977843
novel_circ_008153	501	674	0.889659
novel_circ_006193	151	324	0.731891
novel_circ_002921	547	720	0.879009
novel_circ_000080	451	624	0.865622
novel_circ_009817	1551	1724	0.998391
novel_circ_001786	501	674	0.790115
novel_circ_008339	7151	7324	0.988544
novel_circ_005179	51	224	0.96258
novel_circ_006676	1	174	0.878013
novel_circ_007132	2251	2424	0.897496
novel_circ_002956	195	368	0.7551
novel_circ_009579	977	1150	0.939426
novel_circ_008310	101	274	0.995831
novel_circ_006680	251	424	0.88303
novel_circ_004561	101	274	0.800462
novel_circ_008238	18651	18824	0.995628
novel_circ_002500	1	174	0.63321
novel_circ_004317	1	174	0.751094
novel_circ_008574	21651	21824	0.999486
novel_circ_006528	51	224	0.505779
novel_circ_009734	901	1074	0.818044
novel_circ_001412	251	424	0.931273
novel_circ_005730	151	324	0.744164
novel_circ_006236	901	1074	0.972673
novel_circ_008588	951	1124	0.761624
novel_circ_005486	101	274	0.798068
novel_circ_002060	351	524	0.933352
novel_circ_005168	651	824	0.826136
novel_circ_005230	301	474	0.848708
novel_circ_007756	4401	4574	0.999999
novel_circ_002827	110	283	0.51905
novel_circ_008885	40	213	0.614781
novel_circ_003190	101	274	0.620337
novel_circ_002710	701	874	0.783665
novel_circ_005269	10351	10524	0.995937
novel_circ_007228	501	674	0.914998
novel_circ_004357	51	224	0.677864
novel_circ_008063	351	524	0.865692
novel_circ_006298	401	574	0.860319
novel_circ_000990	651	824	0.844255
novel_circ_003856	501	674	0.94783
novel_circ_003046	51	224	0.882918
novel_circ_008599	51	224	0.550852
novel_circ_010261	151	324	0.636407
novel_circ_009477	1001	1174	0.994291
novel_circ_008862	101	274	0.940886
novel_circ_000328	51	224	0.913224
novel_circ_000800	286	459	0.884557
novel_circ_005711	76	249	0.630625
novel_circ_007664	101	274	0.717041
novel_circ_001268	151	324	0.833072
novel_circ_007610	8601	8774	0.993707
novel_circ_008983	5401	5574	0.993618
novel_circ_007530	451	624	0.948196
novel_circ_009582	201	374	0.773793
novel_circ_010159	4601	4774	0.995033
novel_circ_006489	10851	11024	0.995391
novel_circ_007383	516	689	0.977626
novel_circ_005497	201	374	0.718642
novel_circ_000386	201	374	0.88768
novel_circ_008353	51	224	0.895587
novel_circ_006751	2851	3024	0.996985
novel_circ_007693	1651	1824	0.844052
novel_circ_003087	201	374	0.91132
novel_circ_003157	251	424	0.91244
novel_circ_002820	301	474	0.824273
novel_circ_010342	601	774	0.94881
novel_circ_009165	22001	22174	1
novel_circ_007221	64	237	0.586369
novel_circ_001495	101	274	0.835833
novel_circ_006707	501	674	0.957625
novel_circ_000054	17651	17824	0.996886
novel_circ_000275	451	624	0.925614
novel_circ_004135	201	374	0.986177
novel_circ_004763	301	474	0.762233
novel_circ_009703	1	174	0.735899
novel_circ_007247	433	606	0.570217
novel_circ_001735	151	324	0.775487
novel_circ_003093	232	405	0.849097
novel_circ_000020	16001	16174	0.999304
novel_circ_003714	11701	11874	0.999969
novel_circ_005816	51	224	0.938525
novel_circ_002909	631	804	0.866278
novel_circ_000424	151	324	0.985084
novel_circ_002507	251	424	0.583235
novel_circ_010356	101	274	0.861258
novel_circ_003655	1	174	0.825394
novel_circ_005542	801	974	0.960579
novel_circ_009354	1101	1274	0.95313
novel_circ_004725	51	224	0.982712
novel_circ_002185	351	524	0.957187
novel_circ_008673	1351	1524	0.997554
novel_circ_003675	101	274	0.559183
novel_circ_004476	1	174	0.816084
novel_circ_000698	251	424	0.673828
novel_circ_008748	51	224	0.77022
novel_circ_008790	401	574	0.960711
novel_circ_003978	1	174	0.552044
novel_circ_001403	701	874	0.849381
novel_circ_002122	201	374	0.825273
novel_circ_001453	9751	9924	0.994288
novel_circ_005174	1	174	0.939516
novel_circ_004607	11351	11524	0.991966
novel_circ_001488	301	474	0.845957
novel_circ_002678	101	274	0.894877
novel_circ_002972	5751	5924	0.986059
novel_circ_004685	351	524	0.530617
novel_circ_000395	751	924	0.862979
novel_circ_002596	101	274	0.780769
novel_circ_008012	701	874	0.91578
novel_circ_007232	51	224	0.905065
novel_circ_005927	2251	2424	0.977056
novel_circ_001791	301	474	0.815082
novel_circ_006917	501	674	0.85584
novel_circ_005973	901	1074	0.989639
novel_circ_007261	199	372	0.723879
novel_circ_008762	3451	3624	0.990567
novel_circ_008125	2951	3124	0.997112
novel_circ_007187	248	421	0.886825
novel_circ_010433	1	174	0.896794
novel_circ_003778	109	282	0.796867
novel_circ_004334	201	374	0.886599
novel_circ_009071	3751	3924	0.995835
novel_circ_005380	82401	82574	1
novel_circ_004025	154	327	0.788986
novel_circ_008795	134	307	0.710794
novel_circ_000315	251	424	0.894264
novel_circ_002343	51	224	0.786992
novel_circ_007104	101	274	0.800356
novel_circ_004810	201	374	0.847122
novel_circ_005646	101	274	0.883927
novel_circ_005697	3201	3374	0.948198
novel_circ_009013	799	972	0.717133
novel_circ_009971	301	474	0.794812
novel_circ_008757	51	224	0.629936
novel_circ_002204	20801	20974	0.995975
novel_circ_008520	101	274	0.889698
novel_circ_007141	151	324	0.877449
novel_circ_000006	151	324	0.538103
novel_circ_002363	1	174	0.696691
novel_circ_004243	1201	1374	0.997382
novel_circ_006384	3951	4124	0.999347
novel_circ_001991	422	595	0.717486
novel_circ_006967	451	624	0.665767
novel_circ_007625	15401	15574	0.997637
novel_circ_001314	6051	6224	0.948965
novel_circ_009954	251	424	0.956198
novel_circ_006876	1	174	0.565515
novel_circ_006282	20501	20674	0.99649
novel_circ_002433	201	374	0.816643
novel_circ_010542	6351	6524	0.99838
novel_circ_000603	199	372	0.640312
novel_circ_005318	51	224	0.705609
novel_circ_007557	7901	8074	0.995092
novel_circ_002085	3801	3974	0.926701
novel_circ_001265	1	174	0.60422
novel_circ_006604	201	374	0.863401
novel_circ_001667	2101	2274	0.92373
novel_circ_009500	251	424	0.812746
novel_circ_007214	151	324	0.821656
novel_circ_006771	301	474	0.948942
novel_circ_007411	151	324	0.652348
novel_circ_005676	201	374	0.8548
novel_circ_000887	2351	2524	0.977863
novel_circ_009332	46901	47074	0.998233
novel_circ_005961	201	374	0.978898
novel_circ_007300	16251	16424	0.993483
novel_circ_001890	8951	9124	0.98658
novel_circ_001639	451	624	0.915944
novel_circ_004409	6751	6924	0.996223
novel_circ_000866	651	824	0.932729
novel_circ_007017	531	704	0.847996
novel_circ_009942	16001	16174	0.999194
novel_circ_000150	1	174	0.565783
novel_circ_004253	51	224	0.792026
novel_circ_003451	801	974	0.996648
novel_circ_001964	801	974	0.888664
novel_circ_000372	801	974	0.934243
novel_circ_009536	101	274	0.89189
novel_circ_007719	7851	8024	0.996193
novel_circ_004493	151	324	0.907233
novel_circ_001323	301	474	0.72331
novel_circ_007537	151	324	0.967835
novel_circ_009150	951	1124	0.998325
novel_circ_009855	201	374	0.959044
novel_circ_007655	51	224	0.714259
novel_circ_009589	1	174	0.810031
novel_circ_005614	35151	35324	0.9972
novel_circ_008546	142	315	0.724167
novel_circ_003580	801	974	0.960875
novel_circ_006592	7801	7974	0.976815
novel_circ_000357	1601	1774	0.891229
novel_circ_005766	251	424	0.782801
novel_circ_007015	501	674	0.637208
novel_circ_005529	2301	2474	0.99143
novel_circ_004523	701	874	0.914507
novel_circ_009588	240	413	0.687747
novel_circ_002872	1	174	0.755218
novel_circ_001800	151	324	0.740391
novel_circ_002856	784	957	0.855805
novel_circ_003780	1	174	0.911647
novel_circ_003334	11401	11574	0.999716
novel_circ_005679	551	724	0.79668
novel_circ_003814	1401	1574	0.988408
novel_circ_002020	551	724	0.913678
novel_circ_006689	2901	3074	0.982845
novel_circ_002226	351	524	0.953129
novel_circ_000548	151	324	0.81655
novel_circ_002689	286	459	0.598588
novel_circ_002286	23701	23874	0.997513
novel_circ_005510	8651	8824	0.995468
novel_circ_006261	40751	40924	0.995304
novel_circ_001857	1	174	0.925762
novel_circ_006734	21701	21874	0.998161
novel_circ_003861	123	296	0.889303
novel_circ_007894	51	224	0.828798
novel_circ_001535	24301	24474	0.999932
novel_circ_004148	1	174	0.715394
novel_circ_007333	5851	6024	0.992937
novel_circ_003791	151	324	0.814935
novel_circ_000496	63	236	0.755509
novel_circ_009832	101	274	0.964509
novel_circ_003962	1401	1574	0.909197
novel_circ_003916	101	274	0.93275
novel_circ_002006	151	324	0.890235
novel_circ_004784	151	324	0.855105
novel_circ_008078	2701	2874	0.995343
novel_circ_006266	51901	52074	0.995057
novel_circ_002651	7001	7174	0.996072
novel_circ_006510	351	524	0.870679
novel_circ_007073	280	453	0.808226
novel_circ_010074	10401	10574	0.998605
novel_circ_008278	3193	3366	0.963467
novel_circ_007421	50	223	0.602777
novel_circ_002431	1	174	0.758994
novel_circ_005207	101	274	0.84423
novel_circ_009053	1	174	0.82202
novel_circ_001240	30301	30474	0.999988
novel_circ_006563	74551	74724	0.998672
novel_circ_002498	7201	7374	0.994564
novel_circ_006082	11751	11924	0.992198
novel_circ_003277	413	586	0.848585
novel_circ_002846	201	374	0.790352
novel_circ_002016	10401	10574	0.99507
novel_circ_008289	201	374	0.783129
novel_circ_001397	51	224	0.919937
novel_circ_007459	451	624	0.803083
novel_circ_006477	151	324	0.887285
novel_circ_007925	1	174	0.727624
novel_circ_007651	1	174	0.782251
novel_circ_009596	37851	38024	0.999146
novel_circ_008424	224	397	0.589835
novel_circ_007282	5651	5824	0.998406
novel_circ_001098	5201	5374	0.990672
novel_circ_000727	51	224	0.969907
novel_circ_007641	53101	53274	1
novel_circ_006049	1	174	0.932471
novel_circ_008630	651	824	0.834089
novel_circ_008123	201	374	0.963346
novel_circ_006174	2651	2824	0.994952
novel_circ_008670	2901	3074	0.995184
novel_circ_006072	8001	8174	0.996423
novel_circ_000934	201	374	0.875728
novel_circ_008715	301	474	0.933587
novel_circ_003910	4251	4424	0.999471
novel_circ_010522	1201	1374	0.999791
novel_circ_002570	51	224	0.738532
novel_circ_005078	351	524	0.902845
novel_circ_002081	1	174	0.846656
novel_circ_006661	151	324	0.751989
novel_circ_003926	251	424	0.994401
novel_circ_000017	4051	4224	0.987251
novel_circ_006407	101	274	0.86966
novel_circ_005715	101	274	0.863649
novel_circ_002417	1	174	0.83117
novel_circ_006039	342	515	0.677017
novel_circ_001082	1051	1224	0.921549
novel_circ_007206	101	274	0.697657
novel_circ_009114	151	324	0.857339
novel_circ_007276	2001	2174	0.902302
novel_circ_009181	6501	6674	1
novel_circ_001101	151	324	0.924801
novel_circ_008277	3351	3524	0.995198
novel_circ_010472	280	453	0.658216
novel_circ_001255	628	801	0.933658
novel_circ_001694	1	174	0.861202
novel_circ_005620	51	224	0.925023
novel_circ_002424	151	324	0.901551
novel_circ_009534	901	1074	0.965549
novel_circ_003287	151	324	0.905919
novel_circ_008955	2151	2324	0.999242
novel_circ_000811	551	724	0.968704
novel_circ_009914	1251	1424	0.930522
novel_circ_004959	32701	32874	0.998402
novel_circ_006997	351	524	0.662021
novel_circ_002178	14401	14574	0.993563
novel_circ_006247	5401	5574	0.997175
novel_circ_008346	151	324	0.940334
novel_circ_000501	251	424	0.91912
novel_circ_001281	19701	19874	0.999999
novel_circ_000374	501	674	0.9587
novel_circ_010359	4251	4424	0.981069
novel_circ_007296	519	692	0.941734
novel_circ_006183	401	574	0.655474
novel_circ_004231	501	674	0.800596
novel_circ_006491	34151	34324	0.999997
novel_circ_008730	301	474	0.976299
novel_circ_003269	951	1124	0.882556
novel_circ_001717	201	374	0.683131
novel_circ_007455	101	274	0.85168
novel_circ_010244	200	373	0.97978
novel_circ_006583	201	374	0.920694
novel_circ_002340	3151	3324	0.991484
novel_circ_005586	3151	3324	0.98823
novel_circ_005629	51	224	0.933111
novel_circ_002145	1	174	0.79064
novel_circ_002413	238	411	0.833981
novel_circ_010416	301	474	0.938223
novel_circ_001936	401	574	0.993084
novel_circ_004924	51	224	0.798744
novel_circ_001720	201	374	0.706908
novel_circ_005996	701	874	0.901672
novel_circ_010298	899	1072	0.783807
novel_circ_007400	1201	1374	0.960722
novel_circ_001728	1	174	0.506516
novel_circ_002659	1451	1624	0.90071
novel_circ_009901	6901	7074	0.99836
novel_circ_002911	301	474	0.730622
novel_circ_000124	22501	22674	0.999152
novel_circ_008704	660	833	0.91793
novel_circ_006502	451	624	0.826047
novel_circ_003280	151	324	0.917856
novel_circ_008408	15351	15524	0.997723
novel_circ_006924	24551	24724	0.999993
novel_circ_009837	201	374	0.775882
novel_circ_006255	1	174	0.85256
novel_circ_010427	15801	15974	0.998492
novel_circ_002260	101	274	0.718273
novel_circ_004796	151	324	0.818558
novel_circ_000228	151	324	0.862411
novel_circ_008826	664	837	0.834055
novel_circ_004542	11051	11224	0.993323
novel_circ_008656	351	524	0.798015
novel_circ_000965	151	324	0.798932
novel_circ_008170	251	424	0.9157
novel_circ_004268	401	574	0.772889
novel_circ_002237	51	224	0.967133
novel_circ_002705	12101	12274	0.998466
novel_circ_007875	51	224	0.843855
novel_circ_003324	4951	5124	0.980398
novel_circ_001188	1	174	0.641813
novel_circ_003964	1	174	0.93544
novel_circ_010423	251	424	0.674718
novel_circ_000991	1	174	0.761872
novel_circ_009769	2151	2324	0.927904
novel_circ_003242	601	774	0.951389
novel_circ_008739	551	724	0.822561
novel_circ_001680	301	474	0.725385
novel_circ_001830	3201	3374	0.970884
novel_circ_001805	551	724	0.797614
novel_circ_002738	351	524	0.996055
novel_circ_007164	1	174	0.926067
novel_circ_006327	551	724	0.952764
novel_circ_001390	188	361	0.50619
novel_circ_006289	251	424	0.882576
novel_circ_010307	651	824	0.98278
novel_circ_009624	1	174	0.698735
novel_circ_008134	1501	1674	0.954177
novel_circ_009433	1101	1274	0.999767
novel_circ_006877	101	274	0.762577
novel_circ_003686	25501	25674	0.999999
novel_circ_006910	451	624	0.862715
novel_circ_007589	1901	2074	0.9967
novel_circ_006839	201	374	0.968064
novel_circ_004708	51	224	0.740102
novel_circ_009065	501	674	0.897773
novel_circ_005500	251	424	0.715712
novel_circ_007676	1301	1474	0.908841
novel_circ_007200	64	237	0.668668
novel_circ_004483	2501	2674	0.98173
novel_circ_007672	6201	6374	0.998759
novel_circ_009313	3701	3874	0.990109
novel_circ_010032	151	324	0.967215
novel_circ_002731	751	924	0.954777
novel_circ_005250	551	724	0.794557
novel_circ_003124	1	174	0.921577
novel_circ_010086	51	224	0.867344
novel_circ_000736	101	274	0.856077
novel_circ_008699	432	605	0.543856
novel_circ_005501	351	524	0.892773
novel_circ_007700	151	324	0.557266
novel_circ_006087	40151	40324	0.9947
novel_circ_001962	201	374	0.840191
novel_circ_007249	101	274	0.901278
novel_circ_001321	101	274	0.671999
novel_circ_002313	25501	25674	0.999998
novel_circ_004580	3401	3574	0.993691
novel_circ_003800	9401	9574	0.999919
novel_circ_005462	3951	4124	0.997357
novel_circ_005242	2201	2374	0.998512
novel_circ_004415	1	174	0.842203
novel_circ_009643	126	299	0.513181
novel_circ_006693	751	924	0.994767
novel_circ_002958	151	324	0.84925
novel_circ_001365	151	324	0.527424
novel_circ_002441	2251	2424	0.992328
novel_circ_004817	101	274	0.780071
novel_circ_010012	3951	4124	0.985762
novel_circ_004572	251	424	0.82998
novel_circ_000198	12801	12974	0.992284
novel_circ_002606	551	724	0.816055
novel_circ_008990	51	224	0.861995
novel_circ_003773	351	524	0.661759
novel_circ_002420	701	874	0.920054
novel_circ_001973	101	274	0.742214
novel_circ_008144	15601	15774	0.996976
novel_circ_009378	301	474	0.85946
novel_circ_003839	1	174	0.884007
novel_circ_006354	551	724	0.784622
novel_circ_008460	301	474	0.920758
novel_circ_008923	201	374	0.77956
novel_circ_006832	251	424	0.866926
novel_circ_002538	1651	1824	0.91559
novel_circ_009919	1	174	0.713462
novel_circ_002345	151	324	0.837957
novel_circ_001204	701	874	0.708175
novel_circ_003077	651	824	0.914781
novel_circ_009850	1351	1524	0.985017
novel_circ_009371	251	424	0.955906
novel_circ_004514	251	424	0.99151
novel_circ_008097	351	524	0.838099
novel_circ_008021	151	324	0.891174
novel_circ_009192	51	224	0.68678
novel_circ_007510	101	274	0.887176
novel_circ_004221	30	203	0.548322
novel_circ_003883	336	509	0.862444
novel_circ_006372	351	524	0.856089
novel_circ_005476	1	174	0.820624
novel_circ_007443	251	424	0.901737
novel_circ_000527	101	274	0.736755
novel_circ_000533	3851	4024	0.997579
novel_circ_008532	51	224	0.792747
novel_circ_008149	951	1124	0.952433
novel_circ_000759	1001	1174	0.990571
novel_circ_005162	1	174	0.9694
novel_circ_009634	8351	8524	0.990269
novel_circ_006919	1	174	0.619536
novel_circ_002405	151	324	0.641785
novel_circ_010222	151	324	0.818425
novel_circ_003208	301	474	0.98641
novel_circ_001376	851	1024	0.907352
novel_circ_009350	151	324	0.882079
novel_circ_007112	651	824	0.803684
novel_circ_004361	801	974	0.994584
novel_circ_007885	51	224	0.928033
novel_circ_005412	651	824	0.847403
novel_circ_005840	101	274	0.667531
novel_circ_003188	151	324	0.995028
novel_circ_009167	26501	26674	0.999993
novel_circ_006669	848	1021	0.74468
novel_circ_005029	551	724	0.8385
novel_circ_004723	10451	10624	0.996412
novel_circ_006794	1	174	0.677139
novel_circ_004950	251	424	0.8443
novel_circ_003318	851	1024	0.981548
novel_circ_004506	1151	1324	0.78704
novel_circ_005923	6101	6274	0.994995
novel_circ_007447	9451	9624	0.99736
novel_circ_002531	201	374	0.778193
novel_circ_007509	101	274	0.887176
novel_circ_005605	51	224	0.854232
novel_circ_002586	127	300	0.811454
novel_circ_003832	501	674	0.82856
novel_circ_010053	101	274	0.869976
novel_circ_006195	89	262	0.536588
novel_circ_010102	151	324	0.813904
novel_circ_010369	251	424	0.590157
novel_circ_006628	151	324	0.642082
novel_circ_006303	523	696	0.702956
novel_circ_004225	701	874	0.976929
novel_circ_010338	1	174	0.661189
novel_circ_001677	1051	1224	0.992846
novel_circ_003561	97	270	0.74463
novel_circ_002278	751	924	0.977285
novel_circ_002187	351	524	0.882802
novel_circ_006602	1	174	0.67685
novel_circ_001702	344	517	0.631497
novel_circ_008151	201	374	0.939262
novel_circ_003050	151	324	0.847479
novel_circ_010007	51	224	0.756029
novel_circ_005277	201	374	0.731754
novel_circ_004875	701	874	0.798774
novel_circ_003348	5301	5474	0.994632
novel_circ_008665	279	452	0.88396
novel_circ_008324	51	224	0.739019
novel_circ_007798	1	174	0.824938
novel_circ_003549	251	424	0.804053
novel_circ_008367	851	1024	0.901309
novel_circ_006336	251	424	0.760338
novel_circ_000480	1501	1674	0.942463
novel_circ_007730	233	406	0.613811
novel_circ_006444	29551	29724	0.999998
novel_circ_003304	201	374	0.967806
novel_circ_002273	20751	20924	0.999617
novel_circ_008807	801	974	0.998653
novel_circ_005516	450	623	0.803796
novel_circ_003257	1151	1324	0.955675
novel_circ_010132	1	174	0.781352
novel_circ_006124	101	274	0.767102
novel_circ_001464	60	233	0.774704
novel_circ_010048	551	724	0.908495
novel_circ_004085	401	574	0.958693
novel_circ_008387	14151	14324	0.998003
novel_circ_007366	551	724	0.880207
novel_circ_004881	1	174	0.647744
novel_circ_004587	15851	16024	0.977665
novel_circ_001516	51	224	0.604694
novel_circ_006776	118	291	0.737706
novel_circ_001884	651	824	0.993963
novel_circ_008441	51	224	0.915922
novel_circ_003356	201	374	0.938813
novel_circ_008037	1351	1524	0.971254
novel_circ_006972	1	174	0.922205
novel_circ_006346	451	624	0.976408
novel_circ_000799	401	574	0.867844
novel_circ_008175	1	174	0.882163
novel_circ_009398	1851	2024	0.969085
novel_circ_009684	1101	1274	0.938696
novel_circ_002094	301	474	0.87328
novel_circ_005382	12951	13124	0.9988
novel_circ_007468	13851	14024	0.998088
novel_circ_003868	51	224	0.792661
novel_circ_002120	451	624	0.879517
novel_circ_010191	1451	1624	0.996648
novel_circ_002137	901	1074	0.852694
novel_circ_003996	3351	3524	0.995309
novel_circ_007274	151	324	0.948049
novel_circ_004099	501	674	0.598719
novel_circ_009687	1151	1324	0.967362
novel_circ_006110	51	224	0.830813
novel_circ_001640	351	524	0.911133
novel_circ_009924	1	174	0.772429
novel_circ_003944	2151	2324	0.997326
novel_circ_010322	351	524	0.982042
novel_circ_003489	201	374	0.837049
novel_circ_000419	351	524	0.893135
novel_circ_010329	1	174	0.875205
novel_circ_000201	4051	4224	0.993221
novel_circ_009929	778	951	0.809697
novel_circ_000511	451	624	0.793807
novel_circ_005131	7051	7224	0.998758
novel_circ_009694	8651	8824	0.996558
novel_circ_001001	751	924	0.964088
novel_circ_001642	101	274	0.911133
novel_circ_000264	1	174	0.793582
novel_circ_002212	2201	2374	0.996023
novel_circ_007994	601	774	0.897997
novel_circ_003737	2251	2424	0.983865
novel_circ_002269	117	290	0.890549
novel_circ_004630	101	274	0.744119
novel_circ_010450	101	274	0.543978
novel_circ_003235	351	524	0.748173
novel_circ_005545	401	574	0.986962
novel_circ_007177	301	474	0.590942
novel_circ_000277	101	274	0.798013
novel_circ_005635	501	674	0.92523
novel_circ_002114	401	574	0.924433
novel_circ_005126	1	174	0.567251
novel_circ_006210	291	464	0.58887
novel_circ_005968	2051	2224	0.941378
novel_circ_004866	1	174	0.799554
novel_circ_008605	191	364	0.803528
novel_circ_005467	51	224	0.794201
novel_circ_008397	38551	38724	0.999463
novel_circ_006780	75	248	0.920094
novel_circ_009797	1	174	0.512239
novel_circ_003689	201	374	0.965466
novel_circ_001071	501	674	0.911478
novel_circ_002461	301	474	0.770873
novel_circ_003568	1	174	0.895334
novel_circ_000590	301	474	0.911886
novel_circ_005831	301	474	0.911105
novel_circ_005583	1251	1424	0.993825
novel_circ_001296	1	174	0.848485
novel_circ_002102	151	324	0.861433
novel_circ_009011	101	274	0.880443
novel_circ_009035	3101	3274	0.980372
novel_circ_009615	501	674	0.738449
novel_circ_005561	145	318	0.867125
novel_circ_010579	601	774	0.574899
novel_circ_003991	170	343	0.790627
novel_circ_001864	10151	10324	0.992349
novel_circ_008961	51	224	0.619396
[truncated: 6,966 more rows]
