# Supplementary material for: The ncRNA-mediated regulatory networks of defensins and lysozymes in Riptortus pedestris: involvement in response to gut bacterial disturbances
Source: Front Microbiol. 2024 May 17;15:1386345. doi: 10.3389/fmicb.2024.1386345 (PMC11140134; doi:10.3389/fmicb.2024.1386345)
Supplement: SUPPLEMENTARY TABLE S4 — The sequence details were applied to construct phylogenetic trees of defensin and lysozyme family genes in this study. All these protein sequences are retrieved and download from NCBI Genbank. [file Table_4.XLSX]

## Sheet: Sheet1
Name	Species	Acession number
DmDef	Drosophila melanogaster	NP_523672.1
BdDef	Bactrocera dorsalis	JAC44639.1
DsDef	Drosophila simulans	AAO72464.1
BmDef	Bombyx mori	NP_001037370.1
BmDef2	Bombyx mori	BAG71131.1
TcDef	Tribolium castaneum	EFA01376.2
TcDef2	Tribolium castaneum	EFA09220.2
TcDef3	Tribolium castaneum	EFA10744.1
AgDef	Anopheles gambiae	ABB00987.1
AqDef	Anopheles quadriannulatus	ABB01001.1
ClDef	Cimex lectularius	XP_024085718.1
RpDef	Rhodnius prolixus	AAO74626.1
RpDef2	Rhodnius prolixus	AAO74625.1
RpDef3	Rhodnius prolixus	AAO74624.1
PsDef	Plautia stali	BBE08153.1
NlDef	Nilaparvata lugens	XP_022186371.2
NlDef2	Nilaparvata lugens	XP_022186370.2
NlDef3	Nilaparvata lugens	AGK40896.1
NlDef4	Nilaparvata lugens	AGK40895.1
SfDef	Sogatella furcifera	AQW38592.1
LsDef	Laodelphax striatellus	AMQ10346.1
BtDef	Bemisia tabaci	AGE89240.1
DmLyzC	Drosophila melanogaster	CAA80228.1
DmLyzB	Drosophila melanogaster	NP_523882.1
BmLyz	Bombyx mori	NP_001037448.1
BmLyz2	Bombyx mori	XP_037876985.1
TcLyz	Tribolium castaneum	ACV32412.1
TcLyz2	Tribolium castaneum	KYB26736.1
TcLyz3	Tribolium castaneum	KYB26179.1
AgLyz	Anopheles gambiae	AAC47326.1
AgLyz2	Anopheles gambiae	AAY21240.1
ClLyz	Cimex lectularius	XP_014249536.1
ClLyz2	Cimex lectularius	XP_014243985.1
ClLyz3	Cimex lectularius	XP_024085841.1
ClLyz4	Cimex lectularius	XP_014260444.1
ClLyz5	Cimex lectularius	XP_014254609.1
ClLyz6	Cimex lectularius	XP_014239425.1
RpLyz	Rhodnius prolixus	ABX11554.1
RpLyz2	Rhodnius prolixus	ABX11553.1
PsLyzC	Plautia stali	BBE08151.1
PsLyzC2	Plautia stali	BBE08150.1
PsLyzC3	Plautia stali	BBE08149.1
PsLyzI	Plautia stali	BBE08152.1
PsLyzB	Plautia stali	BBE08148.1
PsLyzB2	Plautia stali	BBE08147.1
NlLyzC	Nilaparvata lugens	AGK40894.1
NlLyz	Nilaparvata lugens	XP_039275336.1
NlLyzI	Nilaparvata lugens	XP_039280379.1
NlLyzI2	Nilaparvata lugens	AGK40905.1
NlLyzI3	Nilaparvata lugens	AGK40910.1
NlLyzI4	Nilaparvata lugens	AGK40908.1
NlLyzL	Nilaparvata lugens	XP_039284912.1
BtLyzB	Bemisia tabaci	XP_018915581.1
BtLyzC	Bemisia tabaci	ASZ80214.1
BtLyzI	Bemisia tabaci	ASZ80215.1
BtLyzI2	Bemisia tabaci	ASZ80216.1
