# Supplementary material for: The ncRNA-mediated regulatory networks of defensins and lysozymes in Riptortus pedestris: involvement in response to gut bacterial disturbances
Source: Front Microbiol. 2024 May 17;15:1386345. doi: 10.3389/fmicb.2024.1386345 (PMC11140134; doi:10.3389/fmicb.2024.1386345)
Supplement: SUPPLEMENTARY TABLE S5 — Primers used for qRT-PCR validation in this study. [file Table_5.XLSX]

## Sheet: Sheet1
Name	Forward (5′-3′ )	Primer sequence
Def-5	Sense	GCATGTGCAACAACCATTGC
	Anti-Sense	CTTGCAGTGGCAGACTCCAT
LyzB-2	Sense	CGACCCAAAGTACACGACCA
	Anti-Sense	CCTCAGGAAATGGTTCGCCT
LyzB-3	Sense	GCTGTGGGGTGCTTATCACT
	Anti-Sense	CCCAGGGTCATGGTGTTGTT
LTCONS_00060704	Sense	TGTTCCTCGAGTCTCCTCGT
	Anti-Sense	ACCCAGCGGCTTTCATGTTA
LTCONS_00059382	Sense	TCCACGTGTGCATAGCAGTT
	Anti-Sense	GCATAAAGCCGCGAGTTGAG
LTCONS_00056720	Sense	TGTCAGTGATTGTGGAGCCC
	Anti-Sense	ACTGCTTTCCTGTCGATGGT
LTCONS_00029979	Sense	AGGAGGGAAATCGGCCTTTG
	Anti-Sense	CCAACCAACCTCGTCCATCA
novel_circ_000104	Sense	CGTGGACGGAAACTTCAGGA
	Anti-Sense	GCACTAACCAATGGCTGGGA
novel_circ_006367	Sense	GAGCTGCAATTTGGTGAGGC
	Anti-Sense	ACTCAGCACTGTCACACACC
EF-1α	Sense	AATCGACTGAGCAGAACCCT
	Antisense	GAGGTGGGAATTCTTGGAAA
