# Supplementary material for: The ncRNA-mediated regulatory networks of defensins and lysozymes in Riptortus pedestris: involvement in response to gut bacterial disturbances
Source: Front Microbiol. 2024 May 17;15:1386345. doi: 10.3389/fmicb.2024.1386345 (PMC11140134; doi:10.3389/fmicb.2024.1386345)
Supplement: SUPPLEMENTARY TABLE S6 — The Pearson correlation coefficients and p values of lncRNA-miRNA and miRNA-mRNA pairs for ceRNA construction. [file Table_6.XLSX]

## Sheet: Sheet1
RNA name	RNA name	Pearson correlation coefficients	P_value
novel-miRNA-154-5p	LTCONS_00058997	-0.649814	0.0221808
novel-miRNA-154-5p	LTCONS_00019574	-0.684165	0.0141312
novel-miRNA-154-5p	LTCONS_00033484	-0.659319	0.0196842
novel-miRNA-154-5p	LTCONS_00026728	-0.704752	0.0104866
novel-miRNA-154-5p	LTCONS_00060028	-0.734953	0.00646758
novel-miRNA-111-5p	LTCONS_00019562	-0.721261	0.00811106
novel-miRNA-111-5p	LTCONS_00019574	-0.734355	0.00653356
novel-miRNA-111-5p	LTCONS_00045507	-0.601007	0.0387487
novel-miRNA-111-5p	LTCONS_00036229	-0.64651	0.0231003
novel-miRNA-111-5p	LTCONS_00045442	-0.647659	0.0227772
novel-miRNA-111-5p	LTCONS_00004691	-0.715641	0.008869
novel-miRNA-111-5p	LTCONS_00058993	-0.610472	0.0350066
novel-miRNA-111-5p	LTCONS_00046637	-0.735452	0.00641284
novel-miRNA-111-5p	LTCONS_00036234	-0.613903	0.0337163
novel-miRNA-111-5p	LTCONS_00015005	-0.705864	0.010312
novel-miRNA-111-5p	LTCONS_00045513	-0.713112	0.00922687
novel-miRNA-154-5p	lyzI-4	-0.640151	0.015216
novel-miRNA-111-5p	lyzI-4	-0.647052	0.0145091
